# Supplementary material for: Functional genetic variants can mediate their regulatory effects through alteration of transcription factor binding
Source: Nat Commun. 2019 Aug 2;10:3472. doi: 10.1038/s41467-019-11412-5 (PMC6677801; doi:10.1038/s41467-019-11412-5)
Supplement: Supplementary file 4 — Supplementary Data 1 [file 41467_2019_11412_MOESM4_ESM.xlsx]

## Sheet: Sheet1
Li et al. matched by Ensembl ID
Gene	Gene symbol
ENSG00000169288.17	MRPL1
ENSG00000137267.5	TUBB2A
ENSG00000169398.19	PTK2
ENSG00000156398.12	SFXN2
ENSG00000197728.9	RPS26
ENSG00000119599.16	DCAF4
ENSG00000101751.10	POLI
ENSG00000158470.5	B4GALT5
ENSG00000183255.11	PTTG1IP
ENSG00000117226.11	GBP3
ENSG00000115677.16	HDLBP
ENSG00000249437.7	NAIP
ENSG00000145736.14	GTF2H2
ENSG00000137285.9	TUBB2B
ENSG00000105928.13	DFNA5
ENSG00000089693.10	MLF2
ENSG00000136111.12	TBC1D4
ENSG00000092020.10	PPP2R3C
ENSG00000140853.15	NLRC5
ENSG00000167840.13	ZNF232
ENSG00000184076.12	UQCR10
Li et al. matched by gene name
ENSG00000134184.12	GSTM1
ENSG00000138185.17	ENTPD1
ENSG00000110455.13	ACCS
ENSG00000104951.15	IL4I1
ENSG00000121716.18	PILRB
ENSG00000156958.14	GALK2
Li, X. et al. Transcriptome sequencing of a large human family identifies the impact of rare noncoding variants. Am. J. Hum. Genet. 95, 245–256 (2014).
