# Supplementary material for: Functional genetic variants can mediate their regulatory effects through alteration of transcription factor binding
Source: Nat Commun. 2019 Aug 2;10:3472. doi: 10.1038/s41467-019-11412-5 (PMC6677801; doi:10.1038/s41467-019-11412-5)
Supplement: Supplementary file 5 — Supplementary Data 2 [file 41467_2019_11412_MOESM5_ESM.xlsx]

## Sheet: Sheet1
eGenes in both datasets (current and Li et al.)
Ensembl_ID	Gene	Validated?	Yes Count	Forward Primer	Reverse Primer
ENSG00000117226.11	GBP3	Yes	1	ATTCTACAGACAGACCAGATTCT	TGATACTTTATTTGCATTTCCTCC
ENSG00000136111.12	TBC1D4	Yes	1	TCACGCATGCTGGGTATAGG	GCTGCATCAACTTTCAGAGGC
ENSG00000197728.9	RPS26	Yes	1	TTGTGCAATTCACAGCAAAGTAG	AACTCAGCTCCTTACATGGGC
ENSG00000105928.13	GSDME	Yes	1	ATGCAGAAGTGTGTGATCTCTG	CCTTGGTGACATTCCCATCCT
ENSG00000137267.5	TUBB2A	Yes	1	GGCGAGGACGAGGCTTAAAA	GAGGCAAAACTGAGCACCAT
ENSG00000119599.16	DCAF4	Yes	1	AAGTATGGTATCATCAACCTGCA	AGGCCCAGCACACCGAATTC
ENSG00000249437.7	NAIP	No	0	TCATTGTCTCCGAGTCCTCTC	ATCCTTCCTCTGTAATCTTGTGA
ENSG00000167840.13	ZNF232	Yes	1	GGAAAGCTTATGGATGGTGCTC	GGAGACGTTCTCCCCTTCAA
ENSG00000134184.12	GSTM1	Yes	1	TTTCTCGTCTATGATGTCCTTGA	ACAGCCATCTTTGAGAACACAG
total			8
Percent Validated			0.888889
Control primer
ENSG00000111640	GAPDH			CCACATCGCTCAGACACCAT	CCAGGCGCCCAATACG
Li, X. et al. Transcriptome sequencing of a large human family identifies the impact of rare noncoding variants. Am. J. Hum. Genet. 95, 245–256 (2014).
