# Supplementary material for: Functional genetic variants can mediate their regulatory effects through alteration of transcription factor binding
Source: Nat Commun. 2019 Aug 2;10:3472. doi: 10.1038/s41467-019-11412-5 (PMC6677801; doi:10.1038/s41467-019-11412-5)
Supplement: Supplementary file 6 — Supplementary Data 3 [file 41467_2019_11412_MOESM6_ESM.xlsx]

## Sheet: eQTL-Genes
Ensembl_ID	qval_maternal	qval_paternal	Gene symbol
ENSG00000186891.13	0.275307	0.620463	TNFRSF18
ENSG00000008128.22	0.372482	0.650758	CDK11A
ENSG00000116663.10	0.372482	0.742165	FBXO6
ENSG00000011021.21	0.372482	0.743998	CLCN6
ENSG00000187010.18	0.218304	0.65552	RHD
ENSG00000198746.12	0.365423	0.849222	GPATCH3
ENSG00000142765.17	0.372482	0.510908	SYTL1
ENSG00000000938.12	0.398914	0.76902	FGR
ENSG00000130770.17	0.372482	0.457154	ATPIF1
ENSG00000168653.10	0.372482	0.838648	NDUFS5
ENSG00000164011.17	0.372482	0.805029	ZNF691
ENSG00000178922.16	0.0870217	0.647124	HYI
ENSG00000196517.11	0.372482	0.716081	SLC6A9
ENSG00000132763.14	0.344809	0.80804	MMACHC
ENSG00000162620.15	0.372482	0.720434	LRRIQ3
ENSG00000069702.10	0.332089	0.507239	TGFBR3
ENSG00000137936.16	0.372482	0.681617	BCAR3
ENSG00000134184.12	0.193649	0.846202	GSTM1
ENSG00000273136.5	0.297738	0.85255	NBPF26
ENSG00000072694.19	0.372482	0.713755	FCGR2B
ENSG00000132185.16	0.372482	0.338824	FCRLA
ENSG00000169905.12	0.372482	0.338824	TOR1AIP2
ENSG00000135823.13	0.372482	0.670421	STX6
ENSG00000143641.9	0.372482	0.40779	GALNT2
ENSG00000143641.9	0.372482	0.40779	GALNT2
ENSG00000119280.16	0.372482	0.776349	C1orf198
ENSG00000183780.12	0.372482	0.743998	SLC35F3
ENSG00000258082.1	0.275307	0.732567	RP11-443B7.3
ENSG00000230448.5	0.398914	0.601822	LINC00276
ENSG00000228784.7	0.393047	0.605211	LINC00954
ENSG00000230836.1	0.372482	0.57484	LINC01293
ENSG00000115364.13	0.372482	0.606074	MRPL19
ENSG00000224959.1	0.239022	0.616748	AC017002.2
ENSG00000144401.14	0.372482	0.456993	METTL21A
ENSG00000144406.18	0.275307	0.576593	UNC80
ENSG00000234308.2	0.307886	0.669622	AC093381.2
ENSG00000197756.9	0.372482	0.641915	RPL37A
ENSG00000079263.18	0.372482	0.762753	SP140
ENSG00000163512.13	0.372482	0.72063	AZI2
ENSG00000179934.6	0.372482	0.427845	CCR8
ENSG00000164077.13	0.372482	0.745296	MON1A
ENSG00000088538.12	0.372482	0.634735	DOCK3
ENSG00000164080.13	0.372482	0.671664	RAD54L2
ENSG00000144909.7	0.365423	0.786661	OSBPL11
ENSG00000197980.11	0.275307	0.653494	LEKR1
ENSG00000114770.16	0.218304	0.458433	ABCC5
ENSG00000232233.1	0.372482	0.64048	RP11-573D15.2
ENSG00000185049.12	0.372482	0.567964	NELFA
ENSG00000159788.18	0.398914	0.745296	RGS12
ENSG00000169288.17	0.2707	0.501271	MRPL1
ENSG00000138777.19	0.372482	0.716081	PPA2
ENSG00000236922.9	0.261979	0.592142	LINC01378
ENSG00000172007.5	0.372482	0.601822	RAB33B
ENSG00000260303.1	0.372482	0.427845	RP11-203B7.2
ENSG00000109686.17	0.372482	0.718117	SH3D19
ENSG00000109572.13	0.372482	0.445087	CLCN3
ENSG00000197603.13	0.372482	0.427845	C5orf42
ENSG00000145592.13	0.372482	0.682177	RPL37
ENSG00000249069.7	0.372482	0.634735	LINC01033
ENSG00000112851.14	0.372482	0.490051	ERBB2IP
ENSG00000153914.15	0.2707	0.783922	SREK1
ENSG00000164300.15	0.372482	0.338824	SERINC5
ENSG00000170464.9	0.218304	0.40779	DNAJC18
ENSG00000133706.17	0.398914	0.440229	LARS
ENSG00000120137.6	0.393047	0.430629	PANK3
ENSG00000137267.5	0.336407	0.338824	TUBB2A
ENSG00000135317.12	0.132121	0.771529	SNX14
ENSG00000118689.14	0.332466	0.40779	FOXO3
ENSG00000135587.8	0.372482	0.737934	SMPD2
ENSG00000237021.2	0.218304	0.849222	RP3-486I3.7
ENSG00000196569.11	0.372482	0.40779	LAMA2
ENSG00000146414.15	0.297738	0.645013	SHPRH
ENSG00000176381.5	0.372482	0.637705	PRR18
ENSG00000129103.17	0.372482	0.724743	SUMF2
ENSG00000174428.16	0.239022	0.40779	GTF2IRD2B
ENSG00000172354.9	0.2707	0.40779	GNB2
ENSG00000172209.5	0.356978	0.766524	GPR22
ENSG00000105974.11	0.372482	0.593296	CAV1
ENSG00000273117.1	0.311254	0.620969	AC144652.1
ENSG00000189233.11	0.275307	0.774292	NUGGC
ENSG00000253604.1	0.372482	0.657905	RP11-489E7.1
ENSG00000261542.1	0.382494	0.650758	RP11-16E18.3
ENSG00000197275.12	0.372482	0.801796	RAD54B
ENSG00000180543.4	0.0870217	0.317857	TSPYL5
ENSG00000177459.10	0.372482	0.760272	ERICH5
ENSG00000104375.15	0.372482	0.601822	STK3
ENSG00000147669.10	0.372482	0.215629	POLR2K
ENSG00000070756.13	0.2707	0.434945	PABPC1
ENSG00000169398.19	0.372482	0.434945	PTK2
ENSG00000177047.6	0.372482	0.771529	IFNW1
ENSG00000137100.15	0.275307	0.481435	DCTN3
ENSG00000170161.6	0.393047	0.808495	RP11-262H14.4
ENSG00000147996.16	0.218304	0.627918	CBWD5
ENSG00000136874.10	0.398914	0.670273	STX17
ENSG00000107263.18	0.382286	0.857951	RAPGEF1
ENSG00000148296.6	0.2707	0.510204	SURF6
ENSG00000183049.12	0.218304	0.427845	CAMK1D
ENSG00000150054.18	0.275307	0.507239	MPP7
ENSG00000122863.5	0.372482	0.629626	CHST3
ENSG00000138185.17	0.398271	0.671713	ENTPD1
ENSG00000119943.10	0.332466	0.40779	PYROXD2
ENSG00000107882.11	0.372482	0.40779	SUFU
ENSG00000156398.12	0.218304	0.430629	SFXN2
ENSG00000107560.10	0.372482	0.350075	RAB11FIP2
ENSG00000182208.12	0.193649	0.412168	MOB2
ENSG00000214026.10	0.372482	0.463755	MRPL23
ENSG00000166340.14	0.275307	0.40779	TPP1
ENSG00000183161.4	0.372482	0.474864	FANCF
ENSG00000148935.10	0.372482	0.331264	GAS2
ENSG00000110455.13	0.120026	0.567594	ACCS
ENSG00000245571.6	0.372482	0.842082	AP001258.4
ENSG00000162236.11	0.372482	0.845946	STX5
ENSG00000173327.7	0.336407	0.458433	MAP3K11
ENSG00000175564.12	0.275307	0.681617	UCP3
ENSG00000020922.12	0.239022	0.643569	MRE11A
ENSG00000150316.11	0.372482	0.720012	CWC15
ENSG00000256422.5	0.332466	0.630841	RP11-886D15.1
ENSG00000178105.9	0.329141	0.338824	DDX10
ENSG00000109906.13	0.372482	0.834334	ZBTB16
ENSG00000160703.15	0.393047	0.529156	NLRX1
ENSG00000110013.12	0.372482	0.820092	SIAE
ENSG00000151702.16	0.372482	0.525399	FLI1
ENSG00000151079.7	0.398914	0.434945	KCNA6
ENSG00000139182.13	0.372482	0.85255	CLSTN3
ENSG00000060138.12	0.275307	0.681847	YBX3
ENSG00000255670.1	0.372482	0.338824	RP11-253I19.3
ENSG00000246705.4	0.218304	0.209306	H2AFJ
ENSG00000235884.3	0.382286	0.358	LINC00941
ENSG00000197728.9	0.0870217	0.338824	RPS26
ENSG00000196531.10	0.372482	0.388802	NACA
ENSG00000123427.15	0.372482	0.85255	METTL21B
ENSG00000058272.16	0.332089	0.338824	PPP1R12A
ENSG00000276308.1	0.372482	0.783784	RP11-116D17.4
ENSG00000272849.1	0.382286	0.689839	RP11-347I19.8
ENSG00000139364.10	0.372482	0.815544	TMEM132B
ENSG00000150893.10	0.372482	0.668174	FREM2
ENSG00000120659.14	0.372482	0.76902	TNFSF11
ENSG00000136319.11	0.387992	0.71744	TTC5
ENSG00000259130.1	0.275307	0.830932	RP11-219E7.3
ENSG00000254505.9	0.239022	0.74268	CHMP4A
ENSG00000181619.11	0.372482	0.663414	GPR135
ENSG00000154001.13	0.2707	0.696474	PPP2R5E
ENSG00000119599.16	0.275307	0.544389	DCAF4
ENSG00000133961.19	0.372482	0.662706	NUMB
ENSG00000156127.6	0.372482	0.427845	BATF
ENSG00000100815.12	0.278876	0.855818	TRIP11
ENSG00000259705.1	0.261979	0.786661	RP11-227D13.1
ENSG00000104112.8	0.261979	0.458433	SCG3
ENSG00000128989.10	0.2707	0.764012	ARPP19
ENSG00000247982.6	0.372482	0.58515	LINC00926
ENSG00000248441.6	0.261979	0.586568	LINC01197
ENSG00000103852.12	0.398914	0.742165	TTC23
ENSG00000167964.12	0.365423	0.755489	RAB26
ENSG00000134419.15	0.120026	0.765511	RPS15A
ENSG00000254206.5	0.193649	0.710002	NPIPB11
ENSG00000124067.16	0.398271	0.664898	SLC12A4
ENSG00000260858.1	0.365423	0.650758	RP11-558A11.1
ENSG00000103196.11	0.329141	0.731068	CRISPLD2
ENSG00000185669.5	0.372482	0.860597	SNAI3
ENSG00000261996.1	0.387992	0.37476	CTC-281F24.1
ENSG00000178999.12	0.193649	0.354407	AURKB
ENSG00000133028.10	0.372482	0.723612	SCO1
ENSG00000166582.9	0.372482	0.717927	CENPV
ENSG00000133027.17	0.372482	0.650151	PEMT
ENSG00000178307.9	0.372482	0.855951	TMEM11
ENSG00000274180.1	0.2707	0.677859	NATD1
ENSG00000132581.9	0.2707	0.412168	SDF2
ENSG00000109111.14	0.208018	0.458433	SUPT6H
ENSG00000270647.5	0.372482	0.572264	TAF15
ENSG00000271503.5	0.372482	0.702599	CCL5
ENSG00000171345.13	0.372482	0.617528	KRT19
ENSG00000161682.14	0.372482	0.648039	FAM171A2
ENSG00000264243.1	0.372482	0.769438	RP11-6N17.1
ENSG00000169738.7	0.275307	0.427845	DCXR
ENSG00000176014.12	0.125742	0.715725	TUBB6
ENSG00000101639.18	0.365423	0.713755	CEP192
ENSG00000158201.9	0.372482	0.468982	ABHD3
ENSG00000184828.9	0.218304	0.765881	ZBTB7C
ENSG00000101751.10	0.275307	0.37476	POLI
ENSG00000266258.1	0.218304	0.607994	RP11-41O4.1
ENSG00000181029.8	0.372482	0.716081	TRAPPC5
ENSG00000267273.1	0.239022	0.584492	CTC-543D15.3
ENSG00000132010.15	0.329141	0.854527	ZNF20
ENSG00000132005.8	0.193649	0.852819	RFX1
ENSG00000104998.3	0.372482	0.786661	IL27RA
ENSG00000214046.8	0.218304	0.859246	SMIM7
ENSG00000142227.10	0.261979	0.388802	EMP3
ENSG00000104951.15	0.382494	0.522404	IL4I1
ENSG00000197928.10	0.297738	0.625141	ZNF677
ENSG00000130844.16	0.193649	0.71642	ZNF331
ENSG00000197586.12	0.372482	0.803949	ENTPD6
ENSG00000124126.13	0.2707	0.634735	PREX1
ENSG00000158470.5	0.2707	0.428211	B4GALT5
ENSG00000273759.1	0.372482	0.771567	RP4-563E14.1
ENSG00000159267.14	0.193649	0.43724	HLCS
ENSG00000160194.17	0.382286	0.499544	NDUFV3
ENSG00000160201.11	0.372482	0.659045	U2AF1
ENSG00000160213.5	0.307367	0.842236	CSTB
ENSG00000183255.11	0.2707	0.458433	PTTG1IP
ENSG00000100219.16	0.387992	0.576593	XBP1
ENSG00000184949.15	0.372482	0.768923	FAM227A
ENSG00000212939.2	0.2707	0.84198	RP1-29C18.10
ENSG00000189339.11	0.55334	0.350075	SLC35E2B
ENSG00000160062.14	0.79587	0.338824	ZBTB8A
ENSG00000137947.11	0.662006	0.338824	GTF2B
ENSG00000117226.11	0.426765	0.215629	GBP3
ENSG00000162654.8	0.65056	0.388802	GBP4
ENSG00000122406.12	0.569267	0.331264	RPL5
ENSG00000143418.19	0.577846	0.387533	CERS2
ENSG00000260360.1	0.678523	0.331264	RP11-533E19.5
ENSG00000143469.16	0.426765	0.297033	SYT14
ENSG00000203697.11	0.640154	0.331264	CAPN8
ENSG00000115310.17	0.548515	0.331264	RTN4
ENSG00000115183.13	0.475302	0.350075	TANC1
ENSG00000081479.12	0.742745	0.358	LRP2
ENSG00000082153.17	0.444981	0.331264	BZW1
ENSG00000187514.14	0.648727	0.388802	PTMA
ENSG00000115677.16	0.667605	0.388802	HDLBP
ENSG00000067560.10	0.656922	0.36256	RHOA
ENSG00000056736.9	0.789605	0.388802	IL17RB
ENSG00000240875.5	0.703834	0.338824	LINC00886
ENSG00000239205.1	0.526166	0.331264	RP11-747D18.1
ENSG00000127418.14	0.81212	0.282567	FGFRL1
ENSG00000163945.15	0.534424	0.388802	UVSSA
ENSG00000205649.7	0.449034	0.388802	HTN3
ENSG00000138640.14	0.514107	0.398458	FAM13A
ENSG00000138685.12	0.595381	0.215629	FGF2
ENSG00000251598.1	0.475302	0.350075	RP11-789C2.1
ENSG00000250486.3	0.426765	0.393036	FAM218A
ENSG00000168491.9	0.453639	0.331264	CCDC110
ENSG00000153006.14	0.582586	0.331264	SREK1IP1
ENSG00000205571.12	0.637008	0.358	SMN2
ENSG00000249437.7	0.464492	0.331264	NAIP
ENSG00000145736.14	0.415562	0.331264	GTF2H2
ENSG00000169258.6	0.615677	0.331264	GPRIN1
ENSG00000137285.9	0.54678	0.350075	TUBB2B
ENSG00000112242.14	0.547635	0.331264	E2F3
ENSG00000231500.6	0.69967	0.331264	RPS18
ENSG00000130347.12	0.773358	0.396248	RTN4IP1
ENSG00000118515.11	0.724989	0.358	SGK1
ENSG00000164442.9	0.758315	0.338824	CITED2
ENSG00000272047.1	0.744008	0.338824	GTF2H5
ENSG00000146574.15	0.6704	0.350075	CCZ1B
ENSG00000105928.13	0.426765	0.331264	DFNA5
ENSG00000121716.18	0.597156	0.331264	PILRB
ENSG00000164603.11	0.699633	0.338824	C7orf60
ENSG00000184408.9	0.555032	0.254688	KCND2
ENSG00000147419.16	0.534424	0.338824	CCDC25
ENSG00000272479.1	0.48497	0.282567	RP11-301G7.1
ENSG00000260955.2	0.740379	0.342307	RP11-30L15.6
ENSG00000167904.14	0.81734	0.338824	TMEM68
ENSG00000104427.11	0.551175	0.338824	ZC2HC1A
ENSG00000164919.10	0.555032	0.338824	COX6C
ENSG00000269900.3	0.632869	0.209306	RMRP
ENSG00000147905.17	0.426765	0.209306	ZCCHC7
ENSG00000165115.14	0.407573	0.254688	KIF27
ENSG00000070159.13	0.492616	0.37476	PTPN3
ENSG00000213221.4	0.574124	0.331264	DNLZ
ENSG00000198435.3	0.460473	0.338824	NRARP
ENSG00000015171.18	0.476381	0.338824	ZMYND11
ENSG00000179133.11	0.410053	0.393036	C10orf67
ENSG00000188234.13	0.609852	0.297033	AGAP4
ENSG00000235931.2	0.748723	0.338824	LINC01553
ENSG00000182010.10	0.534041	0.338824	RTKN2
ENSG00000138326.18	0.406145	0.363927	RPS24
ENSG00000228570.7	0.492616	0.331264	NUTM2E
ENSG00000107874.10	0.478725	0.331264	CUEDC2
ENSG00000053918.15	0.658087	0.37476	KCNQ1
ENSG00000254757.1	0.565566	0.393036	RP13-726E6.1
ENSG00000110446.9	0.671374	0.396248	SLC15A3
ENSG00000167995.15	0.426765	0.331264	BEST1
ENSG00000089693.10	0.482714	0.331264	MLF2
ENSG00000189079.15	0.519475	0.340668	ARID2
ENSG00000257261.5	0.432867	0.215629	RP11-96H19.1
ENSG00000123395.14	0.648123	0.331264	ATG101
ENSG00000187109.13	0.734678	0.331264	NAP1L1
ENSG00000165891.15	0.512847	0.388802	E2F7
ENSG00000089009.15	0.43739	0.391069	RPL6
ENSG00000089157.15	0.586815	0.338824	RPLP0
ENSG00000136111.12	0.478725	0.209306	TBC1D4
ENSG00000151320.10	0.557876	0.388802	AKAP6
ENSG00000092020.10	0.576064	0.331264	PPP2R3C
ENSG00000186469.8	0.663236	0.378832	GNG2
ENSG00000258809.1	0.568134	0.331264	CTD-2555O16.1
ENSG00000140043.11	0.478725	0.388802	PTGR2
ENSG00000140259.6	0.658073	0.331264	MFAP1
ENSG00000156958.14	0.806848	0.378832	GALK2
ENSG00000188266.13	0.788829	0.388802	HYKK
ENSG00000172349.16	0.500913	0.364821	IL16
ENSG00000103148.15	0.515742	0.338824	NPRL3
ENSG00000103227.18	0.800572	0.346643	LMF1
ENSG00000103351.12	0.635091	0.37476	CLUAP1
ENSG00000048462.10	0.732068	0.37476	TNFRSF17
ENSG00000140853.15	0.767981	0.355343	NLRC5
ENSG00000103042.8	0.779569	0.387533	SLC38A7
ENSG00000150394.13	0.820571	0.209306	CDH8
ENSG00000261008.6	0.58777	0.331264	LINC01572
ENSG00000185561.9	0.819722	0.338824	TLCD2
ENSG00000074370.17	0.746498	0.338824	ATP2A3
ENSG00000167840.13	0.622617	0.378832	ZNF232
ENSG00000129204.16	0.630769	0.338824	USP6
ENSG00000256806.4	0.628788	0.338824	C17orf100
ENSG00000167874.6	0.668929	0.391069	TMEM88
ENSG00000161970.12	0.523633	0.215629	RPL26
ENSG00000223510.6	0.648727	0.215629	CDRT15
ENSG00000172123.12	0.79685	0.346868	SLFN12
ENSG00000125691.12	0.519475	0.393036	RPL23
ENSG00000183684.7	0.696045	0.209306	ALYREF
ENSG00000104897.9	0.591685	0.331264	SF3A2
ENSG00000099795.6	0.707375	0.393036	NDUFB7
ENSG00000105393.15	0.668606	0.388802	BABAM1
ENSG00000105705.15	0.492616	0.331264	SUGP1
ENSG00000266985.1	0.64919	0.331264	CTD-2329C7.2
ENSG00000089335.20	0.407573	0.215629	ZNF302
ENSG00000012124.14	0.622216	0.378832	CD22
ENSG00000161249.20	0.54097	0.331264	DMKN
ENSG00000130402.11	0.478725	0.380592	ACTN4
ENSG00000269190.5	0.630456	0.331264	FBXO17
ENSG00000197782.14	0.558659	0.331264	ZNF780A
ENSG00000188493.14	0.81734	0.395245	C19orf54
ENSG00000234465.10	0.640124	0.358	PINLYP
ENSG00000197016.11	0.415562	0.338824	ZNF470
ENSG00000256060.2	0.450381	0.388802	TRAPPC2P1
ENSG00000121413.12	0.435006	0.355343	ZSCAN18
ENSG00000149633.11	0.426765	0.358	KIAA1755
ENSG00000196562.14	0.49636	0.388802	SULF2
ENSG00000244687.11	0.545934	0.378832	UBE2V1
ENSG00000130702.13	0.796937	0.351029	LAMA5
ENSG00000160226.15	0.545934	0.398458	C21orf2
ENSG00000169635.9	0.401325	0.331264	HIC2
ENSG00000273295.1	0.415562	0.00710836	AP000350.5
ENSG00000186575.17	0.654742	0.378832	NF2
ENSG00000184076.12	0.747894	0.364383	UQCR10
ENSG00000100353.17	0.679234	0.338824	EIF3D
ENSG00000128309.16	0.464492	0.338824	MPST
ENSG00000187051.8	0.519475	0.331264	RPS19BP1

## Sheet: eQTL-miRNAs
chr	start	stop	miRNA_name	qvalue	strand
chr17	1713914	1713935	MIMAT0000077	0.485774	-
chr9	109046272	109046293	MIMAT0000090	0.491196	-
chr1	109598940	109598961	MIMAT0000227	0.0772123	+
chr9	128244783	128244805	MIMAT0000263	0.080761	-
chr8	22244975	22244996	MIMAT0000510	0.479724	-
chr2	219001648	219001669	MIMAT0000728	0.449737	-
chr8	140732587	140732607	MIMAT0000757	0.43402	-
chr22	46112800	46112820	MIMAT0004481	0.419334	+
chr22	46113745	46113766	MIMAT0004482	0.419334	+
chr17	1713952	1713973	MIMAT0004495	0.321512	-
chr13	91351324	91351346	MIMAT0004507	0.227235	+
chr16	69933142	69933162	MIMAT0004597	0.479361	+
chr5	160485408	160485429	MIMAT0004608	0.0754975	+
chr7	5495873	5495894	MIMAT0004799	0.171616	-
chr11	64368683	64368703	MIMAT0005592	0.419334	+
chr4	101330365	101330387	MIMAT0005906	0.479361	-
chr19	20399320	20399342	MIMAT0005924	0.479724	-
chr15	59171192	59171212	MIMAT0011161	0.419334	-
chr11	69083185	69083206	MIMAT0015038	0.419334	+
chr14	95137923	95137944	MIMAT0015048	0.479724	-
chr20	63286818	63286837	MIMAT0016888	0.479361	+
chr2	12199138	12199159	MIMAT0018108	0.479361	+
chr3	113594918	113594939	MIMAT0018965	0.321512	+
chr7	102471472	102471493	MIMAT0018994	0.419334	+
chr9	20411161	20411182	MIMAT0019000	0.479724	-
chr10	6152209	6152226	MIMAT0019012	0.227235	-
chr17	27293922	27293942	MIMAT0019060	0.479724	-
chr18	22933407	22933429	MIMAT0019871	0.479361	+
chr7	29680789	29680808	MIMAT0020925	0.419334	-
chr15	89850690	89850711	MIMAT0021086	0.321512	-
chr3	49806165	49806186	MIMAT0021124	0.479724	-
chr22	20086072	20086093	MIMAT0022726	0.419334	+
chr1	24919345	24919365	MIMAT0027364	0.43402	-
chr1	225922080	225922101	MIMAT0027384	0.331071	-
chr7	100356656	100356679	MIMAT0027582	0.00295531	+
chr2	176188843	176188861	MIMAT0030019	0.479724	+
chr17	41688887	41688914	novelMiR_0	0.43402	+
chr16	47461377	47461398	novelMiR_1359	0.129881	+
chr8	98393667	98393688	novelMiR_2083	0.479724	-
chr11	64801032	64801052	novelMiR_2367	0.321512	-
chr11	93730556	93730577	novelMiR_2394	0.419334	-
chr15	85710471	85710493	novelMiR_2655	0.419334	-
chr16	2095806	2095826	novelMiR_2667	0.0815327	-
chr18	74148958	74148981	novelMiR_268	0.000444554	+
chr22	19957689	19957709	novelMiR_373	0.321512	+
chr5	96936116	96936136	novelMiR_413	0.0793535	+
chr10	48827519	48827541	novelMiR_862	0.0851168	+

## Sheet: caQTL-summits
chr	start	stop	summit_name	FDR_qvalue	strand
chr1	28173315	28173815	Summit_1234	0.297528	.
chr1	32249883	32250383	Summit_1404	0.462043	.
chr1	35079210	35079710	Summit_1505	0.15075	.
chr1	46302037	46302537	Summit_2061	0.438032	.
chr1	67162923	67163423	Summit_2973	0.38403	.
chr1	87119983	87120483	Summit_4035	0.438032	.
chr1	89197765	89198265	Summit_4155	0.394009	.
chr1	97159283	97159783	Summit_4581	0.356782	.
chr1	99758862	99759362	Summit_4691	0.307178	.
chr1	100535180	100535680	Summit_4760	0.389952	.
chr1	109687525	109688025	Summit_5234	0.143927	.
chr1	116110730	116111230	Summit_5571	0.395758	.
chr1	118914340	118914840	Summit_5739	0.395758	.
chr1	118918548	118919048	Summit_5741	0.15075	.
chr1	120850530	120851030	Summit_5837	0.0435228	.
chr1	160789751	160790251	Summit_6914	0.394009	.
chr1	186848410	186848910	Summit_8441	0.394009	.
chr1	191695769	191696269	Summit_8651	0.394009	.
chr1	193368323	193368823	Summit_8846	0.389952	.
chr1	198621128	198621628	Summit_9158	0.454796	.
chr1	202848152	202848652	Summit_9468	0.395758	.
chr1	216600838	216601338	Summit_10287	0.369046	.
chr1	226827944	226828444	Summit_10975	0.499046	.
chr1	247322739	247323239	Summit_12044	0.438032	.
chr1	247936863	247937363	Summit_12087	0.438032	.
chr10	11080502	11081002	Summit_12699	0.124148	.
chr10	15096958	15097458	Summit_13033	0.394009	.
chr10	40614587	40615087	Summit_14188	0.0746738	.
chr10	59709542	59710042	Summit_15073	0.297528	.
chr10	83917449	83917949	Summit_16383	0.404401	.
chr10	94344686	94345186	Summit_16933	0.454796	.
chr10	100346301	100346801	Summit_17311	0.389952	.
chr10	102431592	102432092	Summit_17446	0.395758	.
chr10	104328883	104329383	Summit_17597	0.307178	.
chr10	104350589	104351089	Summit_17605	0.307178	.
chr10	107415466	107415966	Summit_17710	0.438032	.
chr10	107441906	107442406	Summit_17724	0.387385	.
chr10	108902423	108902923	Summit_17816	0.395758	.
chr10	111598402	111598902	Summit_18045	0.438032	.
chr10	117216585	117217085	Summit_18276	0.297528	.
chr10	117373818	117374318	Summit_18286	0.462406	.
chr10	119496246	119496746	Summit_18400	0.196675	.
chr10	127854977	127855477	Summit_18704	0.0533168	.
chr11	5703727	5704227	Summit_19229	0.395758	.
chr11	22668321	22668821	Summit_20183	0.454796	.
chr11	24514121	24514621	Summit_20239	0.260264	.
chr11	32530114	32530614	Summit_20543	0.0688478	.
chr11	52044710	52045210	Summit_21427	0.00609486	.
chr11	52864618	52865118	Summit_21428	0.0218684	.
chr11	53662284	53662784	Summit_21429	0.00609486	.
chr11	59550907	59551407	Summit_21681	0.344697	.
chr11	124622521	124623021	Summit_25296	0.499876	.
chr12	9283633	9284133	Summit_26159	0.13041	.
chr12	14396005	14396505	Summit_26493	0.238554	.
chr12	16346857	16347357	Summit_26615	0.462043	.
chr12	16636581	16637081	Summit_26643	0.335035	.
chr12	25108370	25108870	Summit_27005	0.457069	.
chr12	26125285	26125785	Summit_27067	0.462043	.
chr12	27015073	27015573	Summit_27154	0.457069	.
chr12	27178661	27179161	Summit_27169	0.493726	.
chr12	27524602	27525102	Summit_27209	0.461345	.
chr12	27535293	27535793	Summit_27214	0.473155	.
chr12	27823125	27823625	Summit_27238	0.428379	.
chr12	29749873	29750373	Summit_27329	0.335035	.
chr12	32302142	32302642	Summit_27484	0.128876	.
chr12	32399931	32400431	Summit_27491	0.356782	.
chr12	38893207	38893707	Summit_27577	0.493348	.
chr12	39622240	39622740	Summit_27617	0.395758	.
chr12	40559852	40560352	Summit_27680	0.417272	.
chr12	41073574	41074074	Summit_27697	0.438032	.
chr12	42327476	42327976	Summit_27750	0.493348	.
chr12	42421766	42422266	Summit_27758	0.395758	.
chr12	44192657	44193157	Summit_27838	0.438032	.
chr12	44848625	44849125	Summit_27860	0.414329	.
chr12	46546820	46547320	Summit_28007	0.495506	.
chr12	46661857	46662357	Summit_28011	0.269673	.
chr12	48600915	48601415	Summit_28136	0.15075	.
chr12	49827569	49828069	Summit_28249	0.493726	.
chr12	51048803	51049303	Summit_28312	0.462043	.
chr12	53005338	53005838	Summit_28405	0.395758	.
chr12	55646702	55647202	Summit_28582	0.394009	.
chr12	55717530	55718030	Summit_28595	0.299202	.
chr12	59637445	59637945	Summit_28924	0.417272	.
chr12	63815932	63816432	Summit_29058	0.124148	.
chr12	70367667	70368167	Summit_29456	0.438032	.
chr12	71664823	71665323	Summit_29507	0.449688	.
chr12	77998979	77999479	Summit_29844	0.462043	.
chr12	80802004	80802504	Summit_30009	0.422857	.
chr12	89355226	89355726	Summit_30426	0.395758	.
chr12	89664404	89664904	Summit_30465	0.417272	.
chr12	92465799	92466299	Summit_30719	0.476749	.
chr12	107092726	107093226	Summit_31601	0.388529	.
chr12	107093500	107094000	Summit_31602	0.395758	.
chr12	112926391	112926891	Summit_31893	0.417272	.
chr12	128970051	128970551	Summit_32651	0.457069	.
chr13	19438999	19439499	Summit_32830	0.369177	.
chr13	25901559	25902059	Summit_33174	0.214416	.
chr13	29595644	29596144	Summit_33328	0.197527	.
chr13	33109300	33109800	Summit_33561	0.114906	.
chr13	66660050	66660550	Summit_34968	0.441408	.
chr13	73223330	73223830	Summit_35196	0.389952	.
chr13	75300007	75300507	Summit_35286	0.473155	.
chr13	95207845	95208345	Summit_36096	0.492295	.
chr13	106286733	106287233	Summit_36748	0.454796	.
chr13	110712126	110712626	Summit_36979	0.422149	.
chr14	59576529	59577029	Summit_38962	0.395758	.
chr14	87940338	87940838	Summit_40309	0.422671	.
chr14	88209149	88209649	Summit_40334	0.307178	.
chr15	62059714	62060214	Summit_42922	0.438032	.
chr15	83011450	83011950	Summit_43926	0.493348	.
chr15	91135388	91135888	Summit_44394	0.422149	.
chr15	94306678	94307178	Summit_44516	0.428379	.
chr15	99805801	99806301	Summit_44749	0.461977	.
chr16	11688475	11688975	Summit_45518	0.447921	.
chr16	12613512	12614012	Summit_45589	0.281173	.
chr16	30066752	30067252	Summit_46195	0.454796	.
chr16	74368022	74368522	Summit_47575	0.454796	.
chr16	82651822	82652322	Summit_47981	0.0823096	.
chr17	5584328	5584828	Summit_48680	0.422149	.
chr17	8858605	8859105	Summit_48871	0.458869	.
chr17	12433211	12433711	Summit_48984	0.38403	.
chr17	19062039	19062539	Summit_49266	0.307178	.
chr17	20009605	20010105	Summit_49301	0.387385	.
chr17	46225187	46225687	Summit_50443	0.493726	.
chr18	31685639	31686139	Summit_53392	0.454796	.
chr18	45455979	45456479	Summit_53942	0.356782	.
chr18	47679796	47680296	Summit_54032	0.0186858	.
chr18	58544908	58545408	Summit_54605	0.493726	.
chr18	67417978	67418478	Summit_55132	0.0232646	.
chr18	74773119	74773619	Summit_55445	0.356383	.
chr18	75261520	75262020	Summit_55480	0.494798	.
chr18	77054945	77055445	Summit_55565	0.34716	.
chr19	34359144	34359644	Summit_57354	0.395758	.
chr19	36014127	36014627	Summit_57478	0.207422	.
chr19	57499626	57500126	Summit_58722	0.387385	.
chr19	58305058	58305558	Summit_58758	0.307178	.
chr19	58408348	58408848	Summit_58771	0.438032	.
chr2	3563510	3564010	Summit_58924	0.0127014	.
chr2	3564174	3564674	Summit_58925	0.0612151	.
chr2	6224191	6224691	Summit_58979	0.422149	.
chr2	12033780	12034280	Summit_59392	0.438032	.
chr2	20676804	20677304	Summit_59864	0.447921	.
chr2	64359922	64360422	Summit_62229	0.438032	.
chr2	90385808	90386308	Summit_63554	0.438032	.
chr2	98637706	98638206	Summit_63823	0.395758	.
chr2	136384576	136385076	Summit_65508	0.394009	.
chr2	159921739	159922239	Summit_66827	0.462406	.
chr2	226306244	226306744	Summit_71194	0.389952	.
chr2	227308673	227309173	Summit_71262	0.462406	.
chr2	231227271	231227771	Summit_71549	0.297528	.
chr20	8602694	8603194	Summit_72411	0.447921	.
chr20	16574761	16575261	Summit_72722	0.0783744	.
chr20	22371795	22372295	Summit_72971	0.417272	.
chr21	23452631	23453131	Summit_75140	0.387385	.
chr21	23887623	23888123	Summit_75148	0.395758	.
chr3	299860	300360	Summit_77547	0.454796	.
chr3	9649145	9649645	Summit_78094	0.438032	.
chr3	72162785	72163285	Summit_81459	0.447133	.
chr3	72523305	72523805	Summit_81498	0.388529	.
chr3	98564451	98564951	Summit_82235	0.438032	.
chr3	133574246	133574746	Summit_84457	0.15075	.
chr3	152519342	152519842	Summit_85565	0.369177	.
chr3	156582714	156583214	Summit_85799	0.438032	.
chr3	158314771	158315271	Summit_85944	0.192942	.
chr4	42642687	42643187	Summit_90403	0.389952	.
chr4	47010131	47010631	Summit_90537	0.493726	.
chr4	50555896	50556396	Summit_90812	0.0116483	.
chr4	50662093	50662593	Summit_90813	0.105124	.
chr4	50676786	50677286	Summit_90814	0.00609486	.
chr4	70661215	70661715	Summit_91539	0.369046	.
chr4	82430904	82431404	Summit_92311	0.389952	.
chr4	103785961	103786461	Summit_93525	0.457069	.
chr4	112297028	112297528	Summit_94046	0.335035	.
chr4	131613747	131614247	Summit_95065	0.0057933	.
chr4	147734441	147734941	Summit_96009	0.394009	.
chr4	147750755	147751255	Summit_96015	0.395758	.
chr4	152359614	152360114	Summit_96250	0.43301	.
chr4	163664410	163664910	Summit_97059	0.389952	.
chr5	753956	754456	Summit_98544	0.395758	.
chr5	1488761	1489261	Summit_98595	0.192942	.
chr5	1490291	1490791	Summit_98596	0.346607	.
chr5	5047031	5047531	Summit_98665	0.395758	.
chr5	34498999	34499499	Summit_99745	0.438032	.
chr5	36241909	36242409	Summit_99849	0.395758	.
chr5	37672127	37672627	Summit_99914	0.454796	.
chr5	39073331	39073831	Summit_99959	0.395758	.
chr5	50667757	50668257	Summit_100346	0.43869	.
chr5	60699869	60700369	Summit_100837	0.396405	.
chr5	69094290	69094790	Summit_101234	0.499876	.
chr5	70401343	70401843	Summit_101262	0.15075	.
chr5	103345392	103345892	Summit_103059	0.297528	.
chr5	110716393	110716893	Summit_103392	0.177112	.
chr5	113293229	113293729	Summit_103605	0.389952	.
chr5	115842971	115843471	Summit_103773	0.438032	.
chr5	126357927	126358427	Summit_104470	0.461977	.
chr5	131673215	131673715	Summit_104886	0.462043	.
chr5	132295147	132295647	Summit_104942	0.395758	.
chr5	134543903	134544403	Summit_105153	0.394009	.
chr5	141637931	141638431	Summit_105638	0.376588	.
chr5	143212992	143213492	Summit_105795	0.438032	.
chr5	146173013	146173513	Summit_105984	0.495506	.
chr5	147391758	147392258	Summit_106032	0.447921	.
chr5	151077280	151077780	Summit_106316	0.457069	.
chr5	151126101	151126601	Summit_106343	0.395758	.
chr5	157214352	157214852	Summit_106754	0.422149	.
chr5	172834578	172835078	Summit_107675	0.417272	.
chr5	172959769	172960269	Summit_107687	0.389952	.
chr6	6589237	6589737	Summit_108536	0.438032	.
chr6	46220546	46221046	Summit_111105	0.438032	.
chr6	58793298	58793798	Summit_111755	0.15075	.
chr6	58924716	58925216	Summit_111757	0.297528	.
chr6	59162998	59163498	Summit_111759	0.00609486	.
chr6	88499874	88500374	Summit_113143	0.438032	.
chr6	99190053	99190553	Summit_113672	0.354958	.
chr6	108592524	108593024	Summit_114144	0.453408	.
chr6	153957334	153957834	Summit_117249	0.144765	.
chr6	155176463	155176963	Summit_117346	0.493348	.
chr7	603239	603739	Summit_118237	0.453408	.
chr7	603740	604240	Summit_118238	0.499876	.
chr7	1022988	1023488	Summit_118271	0.395758	.
chr7	1028093	1028593	Summit_118278	0.422149	.
chr7	1085981	1086481	Summit_118286	0.394009	.
chr7	2862855	2863355	Summit_118443	0.492295	.
chr7	6393249	6393749	Summit_118653	0.229678	.
chr7	17166883	17167383	Summit_119135	0.453408	.
chr7	20836396	20836896	Summit_119396	0.395758	.
chr7	22885317	22885817	Summit_119524	0.422149	.
chr7	24718945	24719445	Summit_119637	0.438032	.
chr7	30347985	30348485	Summit_119930	0.313614	.
chr7	37349988	37350488	Summit_120254	0.438032	.
chr7	38349097	38349597	Summit_120328	0.389952	.
chr7	38349766	38350266	Summit_120329	0.307178	.
chr7	38358274	38358774	Summit_120332	0.15075	.
chr7	47669483	47669983	Summit_120798	0.281173	.
chr7	49564252	49564752	Summit_120877	0.422149	.
chr7	76318574	76319074	Summit_121700	0.395758	.
chr7	91345396	91345896	Summit_122545	0.495506	.
chr7	102572340	102572840	Summit_123227	0.369046	.
chr8	2623267	2623767	Summit_126457	0.394009	.
chr8	8227777	8228277	Summit_126594	0.00220371	.
chr8	8228366	8228866	Summit_126595	0.00220371	.
chr8	8568958	8569458	Summit_126646	0.245105	.
chr8	12194127	12194627	Summit_126900	0.15075	.
chr8	19637773	19638273	Summit_127113	0.34716	.
chr8	31033379	31033879	Summit_127743	0.394009	.
chr8	55880360	55880860	Summit_128824	0.454796	.
chr8	60559044	60559544	Summit_129164	0.395758	.
chr8	73991774	73992274	Summit_130033	0.313535	.
chr8	78665329	78665829	Summit_130291	0.0533168	.
chr8	81097309	81097809	Summit_130533	0.395758	.
chr8	100437941	100438441	Summit_131570	0.417272	.
chr8	100515181	100515681	Summit_131600	0.34716	.
chr8	101204296	101204796	Summit_131646	0.422149	.
chr8	109521371	109521871	Summit_132210	0.214416	.
chr8	113734550	113735050	Summit_132423	0.394009	.
chr8	114297801	114298301	Summit_132449	0.469393	.
chr8	127209807	127210307	Summit_133230	0.395758	.
chr8	127916138	127916638	Summit_133303	0.395758	.
chr8	134601693	134602193	Summit_133761	0.335035	.
chr8	143829177	143829677	Summit_134096	0.422857	.
chr8	144852752	144853252	Summit_134197	0.387385	.
chr9	214687	215187	Summit_134218	0.454796	.
chr9	751003	751503	Summit_134242	0.144765	.
chr9	6630900	6631400	Summit_134632	0.410513	.
chr9	31211014	31211514	Summit_135578	0.454796	.
chr9	39464253	39464753	Summit_136188	0.0610486	.
chr9	39611508	39612008	Summit_136193	0.461345	.
chr9	40105853	40106353	Summit_136199	0.041413	.
chr9	40106751	40107251	Summit_136200	0.389952	.
chr9	41358562	41359062	Summit_136275	0.35628	.
chr9	41643534	41644034	Summit_136281	0.143639	.
chr9	64878524	64879024	Summit_136421	0.192942	.
chr9	66152997	66153497	Summit_136439	0.192942	.
chr9	98035558	98036058	Summit_137755	0.438032	.
chr9	108182884	108183384	Summit_138259	0.34716	.
chr9	110808592	110809092	Summit_138417	0.492295	.
