# Supplementary material for: Functional genetic variants can mediate their regulatory effects through alteration of transcription factor binding
Source: Nat Commun. 2019 Aug 2;10:3472. doi: 10.1038/s41467-019-11412-5 (PMC6677801; doi:10.1038/s41467-019-11412-5)
Supplement: Supplementary file 7 — Supplementary Data 4 [file 41467_2019_11412_MOESM7_ESM.xlsx]

## Sheet: Master Peak List
chr	start	stop	Peak_name	IDR_score	strand
chr1	9926	10581	Peak_1	1000	.
chr1	180582	181086	Peak_2	1000	.
chr1	267830	268200	Peak_3	1000	.
chr1	586016	586365	Peak_4	1000	.
chr1	778183	779424	Peak_6	1000	.
chr1	804472	805082	Peak_7	1000	.
chr1	826689	827930	Peak_8	1000	.
chr1	865630	866140	Peak_9	559	.
chr1	869681	870178	Peak_10	1000	.
chr1	904466	904952	Peak_11	1000	.
chr1	958530	959938	Peak_12	1000	.
chr1	960233	961195	Peak_13	1000	.
chr1	966201	967248	Peak_14	1000	.
chr1	976008	976602	Peak_15	729	.
chr1	984164	984488	Peak_16	641	.
chr1	999966	1001149	Peak_17	879	.
chr1	1001745	1002236	Peak_18	922	.
chr1	1012895	1014615	Peak_19	1000	.
chr1	1017806	1018469	Peak_20	655	.
chr1	1018973	1020651	Peak_21	1000	.
chr1	1030950	1033557	Peak_22	1000	.
chr1	1038455	1039225	Peak_23	1000	.
chr1	1040044	1040961	Peak_24	1000	.
chr1	1058866	1060122	Peak_25	1000	.
chr1	1063617	1064703	Peak_26	1000	.
chr1	1068507	1070802	Peak_27	1000	.
chr1	1079430	1080469	Peak_28	1000	.
chr1	1115809	1116972	Peak_29	1000	.
chr1	1122087	1122545	Peak_30	1000	.
chr1	1137293	1137731	Peak_31	863	.
chr1	1157442	1158668	Peak_32	1000	.
chr1	1201384	1201842	Peak_33	1000	.
chr1	1206235	1207246	Peak_34	992	.
chr1	1207978	1208799	Peak_35	915	.
chr1	1208968	1209335	Peak_36	715	.
chr1	1231017	1232921	Peak_37	1000	.
chr1	1250680	1251411	Peak_38	1000	.
chr1	1272634	1274449	Peak_39	1000	.
chr1	1291654	1292228	Peak_40	1000	.
chr1	1304742	1309721	Peak_41	1000	.
chr1	1324240	1325878	Peak_42	1000	.
chr1	1348704	1350006	Peak_43	1000	.
chr1	1371549	1372504	Peak_44	1000	.
chr1	1374478	1376136	Peak_45	1000	.
chr1	1398128	1400671	Peak_46	1000	.
chr1	1406797	1408117	Peak_47	1000	.
chr1	1435368	1435884	Peak_48	869	.
chr1	1437954	1438572	Peak_49	592	.
chr1	1462320	1462955	Peak_50	638	.
chr1	1471198	1472032	Peak_51	1000	.
chr1	1504674	1506045	Peak_52	1000	.
chr1	1510935	1512417	Peak_53	1000	.
chr1	1573796	1575519	Peak_54	1000	.
chr1	1602487	1603088	Peak_55	604	.
chr1	1614291	1616874	Peak_56	1000	.
chr1	1630197	1630739	Peak_57	1000	.
chr1	1658689	1659641	Peak_58	1000	.
chr1	1677442	1679324	Peak_59	1000	.
chr1	1692257	1693412	Peak_60	1000	.
chr1	1724058	1724942	Peak_61	1000	.
chr1	1745621	1746725	Peak_62	1000	.
chr1	1775470	1776578	Peak_63	845	.
chr1	1777726	1781119	Peak_64	1000	.
chr1	1782416	1783283	Peak_65	666	.
chr1	1799624	1800137	Peak_66	1000	.
chr1	1828217	1829169	Peak_67	872	.
chr1	1833539	1834419	Peak_68	1000	.
chr1	1842367	1843272	Peak_69	1000	.
chr1	1847850	1848322	Peak_70	1000	.
chr1	1864626	1865104	Peak_71	1000	.
chr1	1889918	1892450	Peak_72	1000	.
chr1	1906228	1906828	Peak_73	1000	.
chr1	1907095	1907959	Peak_74	787	.
chr1	1908304	1909809	Peak_75	1000	.
chr1	1918533	1920658	Peak_76	1000	.
chr1	2132934	2133967	Peak_77	1000	.
chr1	2189372	2190016	Peak_78	1000	.
chr1	2194551	2195634	Peak_79	1000	.
chr1	2199045	2199757	Peak_80	1000	.
chr1	2204321	2206226	Peak_81	1000	.
chr1	2226595	2228383	Peak_82	1000	.
chr1	2228717	2229765	Peak_83	1000	.
chr1	2234313	2234816	Peak_84	665	.
chr1	2255468	2256409	Peak_85	1000	.
chr1	2290210	2291530	Peak_86	1000	.
chr1	2299964	2301921	Peak_87	1000	.
chr1	2381712	2382182	Peak_88	748	.
chr1	2390946	2392443	Peak_89	1000	.
chr1	2411813	2414796	Peak_90	1000	.
chr1	2415660	2416267	Peak_91	1000	.
chr1	2440317	2440660	Peak_92	687	.
chr1	2496136	2496616	Peak_93	969	.
chr1	2525554	2527503	Peak_94	1000	.
chr1	2528966	2529667	Peak_95	645	.
chr1	2545750	2550023	Peak_96	1000	.
chr1	2553150	2553444	Peak_97	570	.
chr1	2554806	2557606	Peak_98	1000	.
chr1	2575881	2578969	Peak_99	1000	.
chr1	2584675	2587617	Peak_100	1000	.
chr1	2642298	2643538	Peak_101	1000	.
chr1	3180971	3181910	Peak_103	1000	.
chr1	3424662	3425107	Peak_104	624	.
chr1	3491185	3491674	Peak_105	1000	.
chr1	3501877	3502252	Peak_106	1000	.
chr1	3618958	3619403	Peak_107	1000	.
chr1	3620909	3621492	Peak_108	610	.
chr1	3624195	3625238	Peak_109	1000	.
chr1	3649517	3650439	Peak_110	1000	.
chr1	3652028	3653467	Peak_111	1000	.
chr1	3655866	3657401	Peak_112	1000	.
chr1	3664464	3668078	Peak_113	1000	.
chr1	3673238	3674850	Peak_114	1000	.
chr1	3676478	3677988	Peak_115	1000	.
chr1	3688388	3688759	Peak_116	557	.
chr1	3724358	3724808	Peak_117	1000	.
chr1	3746683	3747649	Peak_118	1000	.
chr1	3771864	3773469	Peak_119	1000	.
chr1	3775471	3776345	Peak_120	1000	.
chr1	3787346	3787763	Peak_121	743	.
chr1	3795862	3796996	Peak_122	1000	.
chr1	3801032	3801828	Peak_123	1000	.
chr1	3856430	3858181	Peak_124	1000	.
chr1	3899387	3901866	Peak_125	1000	.
chr1	3910719	3911194	Peak_126	1000	.
chr1	3922314	3922752	Peak_127	674	.
chr1	4027430	4027994	Peak_128	1000	.
chr1	4267270	4268321	Peak_129	1000	.
chr1	4652582	4652997	Peak_130	652	.
chr1	4796264	4797366	Peak_131	1000	.
chr1	5509846	5510284	Peak_132	1000	.
chr1	5514500	5514964	Peak_133	1000	.
chr1	5745761	5746224	Peak_134	1000	.
chr1	5915903	5916331	Peak_135	916	.
chr1	5991267	5995105	Peak_136	1000	.
chr1	6025221	6028770	Peak_137	1000	.
chr1	6037249	6037674	Peak_138	593	.
chr1	6141606	6141941	Peak_139	718	.
chr1	6198830	6200349	Peak_140	1000	.
chr1	6205067	6206640	Peak_141	1000	.
chr1	6209231	6209997	Peak_142	868	.
chr1	6234890	6236427	Peak_143	1000	.
chr1	6245100	6245682	Peak_144	1000	.
chr1	6246632	6247127	Peak_145	1000	.
chr1	6259863	6260336	Peak_146	1000	.
chr1	6343422	6343836	Peak_147	835	.
chr1	6358747	6360362	Peak_148	1000	.
chr1	6363097	6363486	Peak_149	778	.
chr1	6392145	6394686	Peak_150	1000	.
chr1	6414291	6414925	Peak_151	1000	.
chr1	6423409	6423880	Peak_152	593	.
chr1	6438012	6438462	Peak_153	1000	.
chr1	6475500	6475933	Peak_154	1000	.
chr1	6486415	6486890	Peak_155	1000	.
chr1	6489814	6491278	Peak_156	1000	.
chr1	6553769	6554950	Peak_157	1000	.
chr1	6579419	6581224	Peak_158	1000	.
chr1	6581622	6582749	Peak_159	1000	.
chr1	6599506	6600332	Peak_160	660	.
chr1	6600521	6604003	Peak_161	1000	.
chr1	6612576	6614954	Peak_162	1000	.
chr1	6624529	6626065	Peak_163	1000	.
chr1	6701103	6702347	Peak_164	1000	.
chr1	6743383	6744101	Peak_165	740	.
chr1	6779397	6779782	Peak_166	558	.
chr1	6783938	6786650	Peak_167	1000	.
chr1	6822481	6822856	Peak_168	1000	.
chr1	6861140	6862127	Peak_169	1000	.
chr1	6996444	6996759	Peak_170	1000	.
chr1	7406586	7407222	Peak_171	852	.
chr1	7470926	7471468	Peak_172	955	.
chr1	7478879	7479276	Peak_173	890	.
chr1	7667452	7668001	Peak_174	1000	.
chr1	7704408	7704859	Peak_175	1000	.
chr1	7770784	7772026	Peak_176	1000	.
chr1	7783279	7784716	Peak_177	1000	.
chr1	7902733	7903086	Peak_178	918	.
chr1	7940728	7941071	Peak_179	890	.
chr1	7953769	7954626	Peak_180	1000	.
chr1	7960879	7962384	Peak_181	1000	.
chr1	7975283	7975603	Peak_182	631	.
chr1	7982254	7982663	Peak_183	846	.
chr1	7993675	7994712	Peak_184	1000	.
chr1	8025715	8026789	Peak_185	1000	.
chr1	8096714	8097099	Peak_186	558	.
chr1	8097293	8098265	Peak_187	1000	.
chr1	8159040	8159337	Peak_188	574	.
chr1	8167159	8167660	Peak_189	1000	.
chr1	8169323	8170169	Peak_190	1000	.
chr1	8182324	8183224	Peak_191	1000	.
chr1	8212935	8213324	Peak_192	614	.
chr1	8282573	8283720	Peak_193	1000	.
chr1	8317943	8318377	Peak_194	640	.
chr1	8395336	8396199	Peak_195	1000	.
chr1	8396891	8397972	Peak_196	1000	.
chr1	8420001	8420646	Peak_197	860	.
chr1	8422791	8424994	Peak_198	1000	.
chr1	8427021	8428418	Peak_199	1000	.
chr1	8438903	8439327	Peak_200	1000	.
chr1	8472633	8473894	Peak_201	928	.
chr1	8477005	8477880	Peak_202	1000	.
chr1	8492822	8493349	Peak_203	699	.
chr1	8494578	8495075	Peak_204	1000	.
chr1	8495929	8496944	Peak_205	1000	.
chr1	8497086	8497718	Peak_206	588	.
chr1	8510115	8510675	Peak_207	965	.
chr1	8525282	8526384	Peak_208	1000	.
chr1	8531070	8531530	Peak_209	1000	.
chr1	8533073	8533553	Peak_210	1000	.
chr1	8555538	8555912	Peak_211	601	.
chr1	8595921	8596331	Peak_212	932	.
chr1	8603817	8604749	Peak_213	1000	.
chr1	8629089	8630225	Peak_214	1000	.
chr1	8643435	8644286	Peak_215	1000	.
chr1	8649061	8649418	Peak_216	802	.
chr1	8653894	8654259	Peak_217	655	.
chr1	8661665	8662136	Peak_218	877	.
chr1	8663950	8664509	Peak_219	1000	.
chr1	8701035	8701917	Peak_220	893	.
chr1	8702924	8703767	Peak_221	1000	.
chr1	8763772	8764999	Peak_222	1000	.
chr1	8816369	8818406	Peak_223	1000	.
chr1	8848838	8849253	Peak_224	1000	.
chr1	8859353	8859776	Peak_225	992	.
chr1	8876559	8879830	Peak_226	1000	.
chr1	8899815	8900258	Peak_227	813	.
chr1	8918115	8918400	Peak_228	560	.
chr1	8987992	8988377	Peak_229	766	.
chr1	9005064	9005519	Peak_230	1000	.
chr1	9007571	9008767	Peak_231	1000	.
chr1	9010557	9011374	Peak_232	871	.
chr1	9037274	9037846	Peak_233	1000	.
chr1	9069028	9070312	Peak_234	1000	.
chr1	9074962	9075419	Peak_235	882	.
chr1	9075983	9076737	Peak_236	1000	.
chr1	9077911	9078614	Peak_237	1000	.
chr1	9079977	9081412	Peak_238	1000	.
chr1	9101523	9101935	Peak_239	544	.
chr1	9110742	9111170	Peak_240	1000	.
chr1	9119446	9120575	Peak_241	1000	.
chr1	9121620	9122589	Peak_242	1000	.
chr1	9128072	9131016	Peak_243	1000	.
chr1	9142267	9142627	Peak_244	942	.
chr1	9145197	9146041	Peak_245	1000	.
chr1	9162582	9165623	Peak_246	1000	.
chr1	9181200	9183303	Peak_247	1000	.
chr1	9196147	9196964	Peak_248	1000	.
chr1	9234030	9235518	Peak_249	1000	.
chr1	9239602	9240123	Peak_250	1000	.
chr1	9267097	9267469	Peak_251	816	.
chr1	9275411	9276137	Peak_252	1000	.
chr1	9294854	9295377	Peak_253	1000	.
chr1	9315304	9316229	Peak_254	753	.
chr1	9410671	9411408	Peak_255	1000	.
chr1	9412883	9414084	Peak_256	1000	.
chr1	9420768	9421158	Peak_257	652	.
chr1	9425751	9427065	Peak_258	1000	.
chr1	9428374	9429497	Peak_259	1000	.
chr1	9495187	9495708	Peak_260	1000	.
chr1	9538885	9540506	Peak_261	1000	.
chr1	9560010	9560608	Peak_262	1000	.
chr1	9588286	9590484	Peak_263	1000	.
chr1	9593374	9594077	Peak_264	1000	.
chr1	9615550	9615936	Peak_265	703	.
chr1	9625826	9628085	Peak_266	1000	.
chr1	9628247	9631179	Peak_267	1000	.
chr1	9651191	9655987	Peak_268	1000	.
chr1	9657601	9658758	Peak_269	1000	.
chr1	9686985	9689766	Peak_270	1000	.
chr1	9717275	9718117	Peak_271	1000	.
chr1	9724971	9725393	Peak_272	589	.
chr1	9784144	9784887	Peak_273	750	.
chr1	9787094	9788148	Peak_274	1000	.
chr1	9822779	9824881	Peak_275	1000	.
chr1	9825314	9826052	Peak_276	903	.
chr1	9850097	9850506	Peak_277	746	.
chr1	9867382	9867913	Peak_278	1000	.
chr1	9874808	9875289	Peak_279	1000	.
chr1	9903689	9904266	Peak_280	726	.
chr1	9909169	9911399	Peak_281	1000	.
chr1	9942324	9943840	Peak_282	1000	.
chr1	9950231	9951336	Peak_283	1000	.
chr1	9960926	9961534	Peak_284	678	.
chr1	10032124	10033963	Peak_285	1000	.
chr1	10170041	10170635	Peak_286	700	.
chr1	10189554	10190154	Peak_287	1000	.
chr1	10209815	10210893	Peak_288	1000	.
chr1	10283325	10283873	Peak_289	968	.
chr1	10398295	10399986	Peak_290	1000	.
chr1	10428026	10428467	Peak_291	1000	.
chr1	10429891	10431381	Peak_292	1000	.
chr1	10471619	10473474	Peak_293	1000	.
chr1	10474644	10475683	Peak_294	1000	.
chr1	10494599	10495673	Peak_295	1000	.
chr1	10507360	10507835	Peak_296	916	.
chr1	10510599	10511402	Peak_297	1000	.
chr1	10594608	10595053	Peak_298	726	.
chr1	10692332	10692830	Peak_299	1000	.
chr1	10693475	10695389	Peak_300	1000	.
chr1	10733894	10734256	Peak_301	697	.
chr1	10939836	10940901	Peak_302	1000	.
chr1	10960976	10961439	Peak_303	1000	.
chr1	10964906	10966262	Peak_304	1000	.
chr1	10968503	10968862	Peak_305	831	.
chr1	10985084	10986924	Peak_306	1000	.
chr1	11011761	11013431	Peak_307	1000	.
chr1	11037617	11038012	Peak_308	1000	.
chr1	11059054	11060979	Peak_309	1000	.
chr1	11062888	11063489	Peak_310	1000	.
chr1	11072571	11073021	Peak_311	808	.
chr1	11099207	11100194	Peak_312	1000	.
chr1	11227148	11227856	Peak_313	1000	.
chr1	11241585	11242064	Peak_314	1000	.
chr1	11262057	11263185	Peak_315	1000	.
chr1	11272628	11274185	Peak_316	1000	.
chr1	11335291	11335958	Peak_317	1000	.
chr1	11478603	11479518	Peak_318	1000	.
chr1	11642374	11642826	Peak_319	893	.
chr1	11645703	11646102	Peak_320	681	.
chr1	11650395	11650849	Peak_321	896	.
chr1	11654497	11654959	Peak_322	1000	.
chr1	11663871	11665198	Peak_323	1000	.
chr1	11680407	11681900	Peak_324	1000	.
chr1	11719374	11720168	Peak_325	1000	.
chr1	11730325	11730714	Peak_326	601	.
chr1	11735621	11737152	Peak_327	1000	.
chr1	11749046	11749523	Peak_328	1000	.
chr1	11785104	11785558	Peak_329	1000	.
chr1	11803093	11803978	Peak_330	1000	.
chr1	11804522	11806936	Peak_331	1000	.
chr1	11814695	11815560	Peak_332	1000	.
chr1	11838622	11839013	Peak_333	1000	.
chr1	11842182	11842654	Peak_334	1000	.
chr1	11893881	11894282	Peak_335	1000	.
chr1	11907418	11910395	Peak_336	1000	.
chr1	11914754	11915587	Peak_337	636	.
chr1	11924636	11926986	Peak_338	1000	.
chr1	11934141	11935335	Peak_339	1000	.
chr1	11979720	11981005	Peak_340	1000	.
chr1	12018980	12020271	Peak_341	1000	.
chr1	12039147	12041138	Peak_342	1000	.
chr1	12044148	12045287	Peak_343	1000	.
chr1	12046126	12048223	Peak_344	1000	.
chr1	12051615	12053666	Peak_345	1000	.
chr1	12054053	12054867	Peak_346	1000	.
chr1	12056286	12056909	Peak_347	1000	.
chr1	12059096	12060343	Peak_348	1000	.
chr1	12062919	12065288	Peak_349	1000	.
chr1	12065788	12066386	Peak_350	678	.
chr1	12067888	12068923	Peak_351	1000	.
chr1	12078394	12080096	Peak_352	1000	.
chr1	12087578	12088817	Peak_353	1000	.
chr1	12143298	12144212	Peak_354	1000	.
chr1	12147987	12149651	Peak_355	1000	.
chr1	12150276	12151163	Peak_356	1000	.
chr1	12151890	12152735	Peak_357	1000	.
chr1	12152843	12153852	Peak_358	1000	.
chr1	12157318	12158128	Peak_359	1000	.
chr1	12161329	12162819	Peak_360	1000	.
chr1	12163079	12163650	Peak_361	1000	.
chr1	12166682	12168522	Peak_362	1000	.
chr1	12201670	12201968	Peak_363	566	.
chr1	12204083	12204501	Peak_364	1000	.
chr1	12208772	12209554	Peak_365	1000	.
chr1	12210483	12210983	Peak_366	1000	.
chr1	12229705	12231329	Peak_367	1000	.
chr1	12296638	12296994	Peak_368	1000	.
chr1	12433837	12434689	Peak_369	1000	.
chr1	12435518	12436343	Peak_370	1000	.
chr1	12438455	12438954	Peak_371	1000	.
chr1	12449314	12450199	Peak_372	1000	.
chr1	12604322	12604672	Peak_373	606	.
chr1	12618009	12618694	Peak_374	1000	.
chr1	12619787	12620272	Peak_375	918	.
chr1	12658990	12659391	Peak_376	1000	.
chr1	13493995	13494417	Peak_377	1000	.
chr1	13665603	13666113	Peak_378	1000	.
chr1	13667399	13668210	Peak_379	1000	.
chr1	13699575	13701856	Peak_380	1000	.
chr1	13702367	13703492	Peak_381	1000	.
chr1	13725673	13726235	Peak_382	1000	.
chr1	13728107	13728561	Peak_383	1000	.
chr1	13729969	13731594	Peak_384	1000	.
chr1	13748647	13750273	Peak_385	1000	.
chr1	13751504	13752008	Peak_386	1000	.
chr1	13753741	13754477	Peak_387	1000	.
chr1	13811148	13811605	Peak_388	555	.
chr1	13828784	13829282	Peak_389	1000	.
chr1	13908051	13908544	Peak_390	1000	.
chr1	13960335	13960783	Peak_391	939	.
chr1	14516950	14518104	Peak_392	1000	.
chr1	14520392	14521178	Peak_393	1000	.
chr1	14522775	14523267	Peak_394	1000	.
chr1	14599075	14600565	Peak_395	1000	.
chr1	14672043	14672383	Peak_396	747	.
chr1	14732905	14733846	Peak_397	960	.
chr1	14739395	14739800	Peak_398	586	.
chr1	14742209	14742640	Peak_399	740	.
chr1	14881934	14882344	Peak_400	984	.
chr1	14915308	14915724	Peak_401	596	.
chr1	15046561	15046889	Peak_402	551	.
chr1	15112106	15112632	Peak_403	1000	.
chr1	15128516	15128898	Peak_404	1000	.
chr1	15156223	15156781	Peak_405	789	.
chr1	15231557	15232135	Peak_406	1000	.
chr1	15323478	15323940	Peak_407	931	.
chr1	15345915	15346207	Peak_408	774	.
chr1	15384239	15384799	Peak_409	1000	.
chr1	15409193	15410266	Peak_410	1000	.
chr1	15411369	15412304	Peak_411	1000	.
chr1	15415817	15418053	Peak_412	1000	.
chr1	15431077	15431590	Peak_413	790	.
chr1	15455523	15455985	Peak_414	1000	.
chr1	15459476	15459864	Peak_415	790	.
chr1	15523801	15525572	Peak_416	1000	.
chr1	15526240	15527578	Peak_417	1000	.
chr1	15571741	15572498	Peak_418	1000	.
chr1	15579043	15580006	Peak_419	948	.
chr1	15584399	15585273	Peak_420	1000	.
chr1	15603065	15603987	Peak_421	1000	.
chr1	15616663	15619058	Peak_422	1000	.
chr1	15627385	15628112	Peak_423	1000	.
chr1	15678489	15678937	Peak_424	859	.
chr1	15684133	15685265	Peak_425	1000	.
chr1	15696767	15697735	Peak_426	1000	.
chr1	15741318	15741784	Peak_427	1000	.
chr1	15791978	15792377	Peak_428	548	.
chr1	15830624	15831089	Peak_429	732	.
chr1	15834177	15837696	Peak_430	1000	.
chr1	15846851	15849055	Peak_431	1000	.
chr1	15849161	15850360	Peak_432	1000	.
chr1	15851779	15852407	Peak_433	1000	.
chr1	15885837	15887002	Peak_434	1000	.
chr1	15916860	15917432	Peak_435	633	.
chr1	15919302	15919752	Peak_436	1000	.
chr1	15947950	15950619	Peak_437	1000	.
chr1	15963872	15966864	Peak_438	1000	.
chr1	15974361	15976388	Peak_439	1000	.
chr1	16007089	16007436	Peak_440	700	.
chr1	16012744	16013572	Peak_441	654	.
chr1	16032816	16033236	Peak_442	1000	.
chr1	16056021	16056486	Peak_443	1000	.
chr1	16078873	16079665	Peak_444	1000	.
chr1	16167808	16168258	Peak_445	969	.
chr1	16206103	16207394	Peak_446	1000	.
chr1	16216083	16216753	Peak_447	1000	.
chr1	16217023	16217880	Peak_448	1000	.
chr1	16236118	16237537	Peak_449	1000	.
chr1	16244379	16244767	Peak_450	641	.
chr1	16249076	16249532	Peak_451	1000	.
chr1	16351389	16353528	Peak_452	1000	.
chr1	16366773	16368613	Peak_453	1000	.
chr1	16386818	16388029	Peak_454	1000	.
chr1	16420626	16421351	Peak_455	1000	.
chr1	16440201	16441671	Peak_456	1000	.
chr1	16451625	16452481	Peak_457	563	.
chr1	16498746	16499824	Peak_458	1000	.
chr1	16540440	16540937	Peak_460	1000	.
chr1	16544424	16544990	Peak_461	1000	.
chr1	16565384	16565632	Peak_462	1000	.
chr1	16612459	16614189	Peak_463	1000	.
chr1	16619915	16622874	Peak_464	1000	.
chr1	16622978	16625909	Peak_465	1000	.
chr1	16628294	16629908	Peak_466	732	.
chr1	16637160	16639796	Peak_467	1000	.
chr1	16642212	16646324	Peak_468	1000	.
chr1	16676735	16677343	Peak_469	1000	.
chr1	16677900	16678470	Peak_470	1000	.
chr1	16727136	16729076	Peak_471	1000	.
chr1	16895512	16897226	Peak_472	1000	.
chr1	16903864	16906129	Peak_473	1000	.
chr1	16913711	16914547	Peak_474	1000	.
chr1	16951596	16952046	Peak_475	1000	.
chr1	16960650	16961200	Peak_476	1000	.
chr1	17010223	17012298	Peak_477	1000	.
chr1	17053172	17054725	Peak_478	1000	.
chr1	17059629	17060019	Peak_479	591	.
chr1	17094682	17095179	Peak_480	978	.
chr1	17125766	17126172	Peak_481	983	.
chr1	17141204	17142261	Peak_482	1000	.
chr1	17206957	17207502	Peak_483	1000	.
chr1	17207925	17208429	Peak_484	1000	.
chr1	17236988	17237464	Peak_485	1000	.
chr1	17274744	17275191	Peak_486	560	.
chr1	17348868	17349283	Peak_487	1000	.
chr1	17406091	17406558	Peak_488	981	.
chr1	17431574	17432447	Peak_489	1000	.
chr1	17437211	17440186	Peak_490	1000	.
chr1	17494205	17494659	Peak_491	1000	.
chr1	17535893	17536940	Peak_492	1000	.
chr1	18283886	18284364	Peak_493	801	.
chr1	18884116	18884518	Peak_494	681	.
chr1	18901905	18903346	Peak_495	1000	.
chr1	18906959	18907414	Peak_496	849	.
chr1	18913036	18913483	Peak_497	1000	.
chr1	18926320	18928186	Peak_498	1000	.
chr1	18949844	18952541	Peak_499	1000	.
chr1	18955360	18957539	Peak_500	1000	.
chr1	19010984	19011502	Peak_501	1000	.
chr1	19169593	19170067	Peak_502	1000	.
chr1	19209255	19211468	Peak_503	1000	.
chr1	19241200	19241621	Peak_504	944	.
chr1	19250945	19252585	Peak_505	1000	.
chr1	19311173	19313432	Peak_506	1000	.
chr1	19313840	19314992	Peak_507	1000	.
chr1	19315197	19316259	Peak_508	1000	.
chr1	19341448	19341895	Peak_509	935	.
chr1	19390607	19391913	Peak_510	1000	.
chr1	19411575	19411978	Peak_511	1000	.
chr1	19459518	19460050	Peak_512	1000	.
chr1	19463104	19463732	Peak_513	1000	.
chr1	19468351	19469104	Peak_514	1000	.
chr1	19469301	19470018	Peak_515	1000	.
chr1	19476712	19478282	Peak_516	1000	.
chr1	19483724	19486702	Peak_517	1000	.
chr1	19487642	19488041	Peak_518	884	.
chr1	19582256	19582659	Peak_519	877	.
chr1	19596244	19597872	Peak_520	1000	.
chr1	19643852	19645134	Peak_521	582	.
chr1	19653683	19654127	Peak_522	1000	.
chr1	19659710	19660178	Peak_523	1000	.
chr1	19710761	19711709	Peak_524	1000	.
chr1	19715522	19716023	Peak_525	1000	.
chr1	19799235	19800572	Peak_526	1000	.
chr1	19882013	19883197	Peak_527	1000	.
chr1	20078062	20078754	Peak_528	1000	.
chr1	20080774	20081424	Peak_529	1000	.
chr1	20125990	20126609	Peak_530	921	.
chr1	20152171	20152751	Peak_531	1000	.
chr1	20212841	20213338	Peak_532	863	.
chr1	20216662	20217020	Peak_533	986	.
chr1	20322054	20322517	Peak_534	1000	.
chr1	20493767	20494242	Peak_535	1000	.
chr1	20507360	20508517	Peak_536	1000	.
chr1	20633141	20634323	Peak_537	1000	.
chr1	20640107	20640544	Peak_538	656	.
chr1	20660768	20662123	Peak_539	1000	.
chr1	20678583	20679110	Peak_540	1000	.
chr1	20696368	20697208	Peak_541	1000	.
chr1	20731796	20733658	Peak_542	1000	.
chr1	20785880	20788232	Peak_543	1000	.
chr1	20932234	20932867	Peak_544	1000	.
chr1	20964700	20965347	Peak_545	1000	.
chr1	21022204	21023014	Peak_546	1000	.
chr1	21175360	21176423	Peak_547	1000	.
chr1	21176491	21177600	Peak_548	1000	.
chr1	21216829	21217216	Peak_549	571	.
chr1	21255221	21255618	Peak_550	637	.
chr1	21290071	21291142	Peak_551	1000	.
chr1	21292422	21295379	Peak_552	1000	.
chr1	21324220	21325013	Peak_553	1000	.
chr1	21334034	21335094	Peak_554	1000	.
chr1	21344692	21346072	Peak_555	1000	.
chr1	21439810	21440366	Peak_556	1000	.
chr1	21514250	21514629	Peak_557	1000	.
chr1	21607540	21608251	Peak_558	1000	.
chr1	21659137	21659666	Peak_559	1000	.
chr1	21761759	21763596	Peak_560	1000	.
chr1	21779595	21780842	Peak_561	1000	.
chr1	21781356	21784038	Peak_562	1000	.
chr1	21791350	21792128	Peak_563	1000	.
chr1	21852303	21852663	Peak_564	1000	.
chr1	21865713	21866758	Peak_565	1000	.
chr1	21909664	21910264	Peak_566	1000	.
chr1	21963918	21964381	Peak_567	1000	.
chr1	22019017	22019473	Peak_568	1000	.
chr1	22024339	22027711	Peak_569	1000	.
chr1	22039498	22040429	Peak_570	1000	.
chr1	22048339	22048930	Peak_571	584	.
chr1	22052195	22054097	Peak_572	1000	.
chr1	22089047	22089447	Peak_573	823	.
chr1	22092372	22092827	Peak_574	956	.
chr1	22105605	22105927	Peak_575	549	.
chr1	22118487	22119457	Peak_576	1000	.
chr1	22131853	22132277	Peak_577	717	.
chr1	22166507	22166830	Peak_578	637	.
chr1	22176144	22176656	Peak_579	1000	.
chr1	22177275	22177861	Peak_580	1000	.
chr1	22416544	22416928	Peak_581	836	.
chr1	22420407	22420814	Peak_582	560	.
chr1	22451504	22452918	Peak_583	1000	.
chr1	22704441	22704863	Peak_584	1000	.
chr1	22712150	22712850	Peak_585	567	.
chr1	22754046	22754709	Peak_586	1000	.
chr1	22763479	22763886	Peak_587	1000	.
chr1	22854643	22855167	Peak_588	1000	.
chr1	22964155	22964563	Peak_589	788	.
chr1	22976385	22976896	Peak_590	1000	.
chr1	23018941	23020522	Peak_591	1000	.
chr1	23032729	23033235	Peak_592	1000	.
chr1	23098744	23099060	Peak_593	639	.
chr1	23113900	23114516	Peak_594	1000	.
chr1	23149140	23149460	Peak_595	937	.
chr1	23167485	23168291	Peak_596	627	.
chr1	23168417	23169292	Peak_597	1000	.
chr1	23169638	23170252	Peak_598	657	.
chr1	23177354	23178162	Peak_599	1000	.
chr1	23343182	23345171	Peak_600	1000	.
chr1	23367636	23369928	Peak_601	1000	.
chr1	23378200	23378720	Peak_602	1000	.
chr1	23392451	23392772	Peak_603	857	.
chr1	23403851	23404292	Peak_604	1000	.
chr1	23484021	23484982	Peak_605	1000	.
chr1	23497044	23497495	Peak_606	684	.
chr1	23524719	23526182	Peak_607	1000	.
chr1	23528096	23529115	Peak_608	1000	.
chr1	23529724	23531716	Peak_609	1000	.
chr1	23533183	23534023	Peak_610	799	.
chr1	23539572	23540326	Peak_611	1000	.
chr1	23544684	23545114	Peak_612	656	.
chr1	23554345	23555648	Peak_613	1000	.
chr1	23558054	23559894	Peak_614	1000	.
chr1	23562231	23562742	Peak_615	1000	.
chr1	23574152	23575048	Peak_616	1000	.
chr1	23576960	23577928	Peak_617	1000	.
chr1	23589418	23589830	Peak_618	718	.
chr1	23590331	23590939	Peak_619	1000	.
chr1	23591433	23593066	Peak_620	1000	.
chr1	23594701	23595606	Peak_621	1000	.
chr1	23600273	23600743	Peak_622	1000	.
chr1	23611910	23612552	Peak_623	885	.
chr1	23613038	23613679	Peak_624	1000	.
chr1	23614047	23614585	Peak_625	643	.
chr1	23619273	23620163	Peak_626	1000	.
chr1	23634861	23635386	Peak_627	1000	.
chr1	23637355	23637782	Peak_628	849	.
chr1	23691466	23692499	Peak_629	1000	.
chr1	23719060	23721329	Peak_630	1000	.
chr1	23722605	23724078	Peak_631	1000	.
chr1	23726690	23727076	Peak_632	546	.
chr1	23727199	23727738	Peak_633	1000	.
chr1	23728071	23729484	Peak_634	1000	.
chr1	23742870	23745172	Peak_635	1000	.
chr1	23745541	23745939	Peak_636	917	.
chr1	23751314	23751657	Peak_637	618	.
chr1	23772106	23772546	Peak_638	1000	.
chr1	23777893	23779069	Peak_639	1000	.
chr1	23790711	23792053	Peak_640	1000	.
chr1	23799437	23801523	Peak_641	1000	.
chr1	23809668	23810107	Peak_642	1000	.
chr1	23810696	23811229	Peak_643	1000	.
chr1	23825103	23826217	Peak_644	1000	.
chr1	23838221	23838930	Peak_645	1000	.
chr1	23867504	23868948	Peak_646	1000	.
chr1	23888046	23889495	Peak_647	1000	.
chr1	23904511	23905338	Peak_648	1000	.
chr1	23906743	23907148	Peak_649	940	.
chr1	23908620	23913794	Peak_650	1000	.
chr1	23916277	23917234	Peak_651	1000	.
chr1	23958130	23960503	Peak_652	1000	.
chr1	23964137	23965308	Peak_653	1000	.
chr1	23979678	23981251	Peak_654	1000	.
chr1	24070840	24071217	Peak_655	853	.
chr1	24150378	24150874	Peak_656	1000	.
chr1	24187094	24188213	Peak_657	840	.
chr1	24189310	24191591	Peak_658	1000	.
chr1	24191860	24192365	Peak_659	1000	.
chr1	24199285	24199700	Peak_660	1000	.
chr1	24201869	24202272	Peak_661	679	.
chr1	24203264	24204123	Peak_662	1000	.
chr1	24226693	24227354	Peak_663	1000	.
chr1	24228262	24228720	Peak_664	1000	.
chr1	24321664	24322845	Peak_665	1000	.
chr1	24351188	24351626	Peak_666	999	.
chr1	24365196	24365604	Peak_667	1000	.
chr1	24373054	24373524	Peak_668	1000	.
chr1	24384186	24384692	Peak_669	1000	.
chr1	24391278	24392786	Peak_670	1000	.
chr1	24392968	24393366	Peak_671	810	.
chr1	24413285	24413986	Peak_672	1000	.
chr1	24415149	24417294	Peak_673	1000	.
chr1	24481089	24481554	Peak_674	1000	.
chr1	24502354	24503133	Peak_675	1000	.
chr1	24535027	24535501	Peak_676	1000	.
chr1	24536484	24536933	Peak_677	1000	.
chr1	24587225	24587596	Peak_678	743	.
chr1	24641716	24644330	Peak_679	1000	.
chr1	24694331	24694721	Peak_680	996	.
chr1	24705263	24705837	Peak_681	989	.
chr1	24727331	24728026	Peak_682	1000	.
chr1	24733231	24733784	Peak_683	1000	.
chr1	24742219	24742895	Peak_684	1000	.
chr1	24743245	24744023	Peak_685	1000	.
chr1	24744758	24746522	Peak_686	1000	.
chr1	24746532	24747409	Peak_687	1000	.
chr1	24747952	24749879	Peak_688	1000	.
chr1	24847831	24848895	Peak_689	1000	.
chr1	24898050	24900797	Peak_690	1000	.
chr1	24901232	24901900	Peak_691	1000	.
chr1	24920568	24921234	Peak_692	948	.
chr1	24923116	24924472	Peak_693	1000	.
chr1	24924886	24925898	Peak_694	1000	.
chr1	24926540	24927148	Peak_695	711	.
chr1	24928563	24931003	Peak_696	1000	.
chr1	24932263	24932780	Peak_697	1000	.
chr1	24946641	24948590	Peak_698	1000	.
chr1	24954767	24955620	Peak_699	1000	.
chr1	24956903	24957355	Peak_700	1000	.
chr1	24963034	24964586	Peak_701	1000	.
chr1	24964736	24966188	Peak_702	1000	.
chr1	24966309	24967280	Peak_703	1000	.
chr1	24988153	24988593	Peak_704	1000	.
chr1	24997519	24997898	Peak_705	891	.
chr1	25018941	25020383	Peak_706	1000	.
chr1	25021882	25023469	Peak_707	1000	.
chr1	25028419	25029673	Peak_708	1000	.
chr1	25030470	25034794	Peak_709	1000	.
chr1	25046011	25046438	Peak_710	849	.
chr1	25095647	25096038	Peak_711	787	.
chr1	25099296	25099940	Peak_712	855	.
chr1	25101299	25101898	Peak_713	1000	.
chr1	25106247	25106863	Peak_714	1000	.
chr1	25128038	25128694	Peak_715	1000	.
chr1	25139931	25140774	Peak_716	1000	.
chr1	25145751	25146243	Peak_717	635	.
chr1	25231969	25233566	Peak_718	1000	.
chr1	25236411	25237694	Peak_719	1000	.
chr1	25239406	25240687	Peak_720	1000	.
chr1	25246192	25248212	Peak_721	1000	.
chr1	25266598	25267012	Peak_722	826	.
chr1	25267329	25268285	Peak_723	1000	.
chr1	25336857	25337459	Peak_724	1000	.
chr1	25337622	25339169	Peak_725	1000	.
chr1	25429804	25431737	Peak_726	1000	.
chr1	25435409	25436139	Peak_727	678	.
chr1	25447518	25448045	Peak_728	1000	.
chr1	25473738	25474181	Peak_729	730	.
chr1	25543278	25544264	Peak_730	1000	.
chr1	25548923	25550635	Peak_731	1000	.
chr1	25562361	25562878	Peak_732	1000	.
chr1	25608536	25608956	Peak_733	1000	.
chr1	25615697	25617453	Peak_734	1000	.
chr1	25620159	25620526	Peak_735	1000	.
chr1	25642611	25643104	Peak_736	1000	.
chr1	25675738	25676773	Peak_737	1000	.
chr1	25730686	25731169	Peak_738	1000	.
chr1	25774867	25775692	Peak_739	1000	.
chr1	25796879	25797276	Peak_740	628	.
chr1	25802916	25803345	Peak_741	900	.
chr1	25804677	25805283	Peak_742	1000	.
chr1	25809539	25810079	Peak_743	666	.
chr1	25810782	25811270	Peak_744	1000	.
chr1	25819159	25821544	Peak_745	1000	.
chr1	25858781	25860223	Peak_746	1000	.
chr1	25874625	25875962	Peak_747	1000	.
chr1	25895301	25895842	Peak_748	1000	.
chr1	25904974	25907180	Peak_749	1000	.
chr1	25971232	25971864	Peak_750	1000	.
chr1	25996956	25998785	Peak_751	1000	.
chr1	26035007	26036745	Peak_752	1000	.
chr1	26110690	26112797	Peak_753	1000	.
chr1	26113512	26113892	Peak_754	652	.
chr1	26126356	26126808	Peak_755	1000	.
chr1	26145040	26145501	Peak_756	1000	.
chr1	26169558	26170420	Peak_757	1000	.
chr1	26233548	26235376	Peak_758	1000	.
chr1	26275537	26276686	Peak_759	1000	.
chr1	26279481	26280506	Peak_760	1000	.
chr1	26284449	26285542	Peak_761	1000	.
chr1	26286898	26287961	Peak_762	1000	.
chr1	26288211	26291071	Peak_763	1000	.
chr1	26305968	26307894	Peak_764	1000	.
chr1	26315070	26315987	Peak_765	1000	.
chr1	26316978	26320195	Peak_766	1000	.
chr1	26320839	26321985	Peak_767	1000	.
chr1	26336133	26336933	Peak_768	1000	.
chr1	26363769	26364224	Peak_769	1000	.
chr1	26378104	26378824	Peak_770	1000	.
chr1	26417049	26417436	Peak_771	1000	.
chr1	26431757	26432814	Peak_772	1000	.
chr1	26471475	26473610	Peak_773	1000	.
chr1	26499905	26501776	Peak_774	1000	.
chr1	26529333	26530681	Peak_775	1000	.
chr1	26537965	26538416	Peak_776	829	.
chr1	26540346	26540827	Peak_777	596	.
chr1	26541390	26544375	Peak_778	1000	.
chr1	26545448	26546763	Peak_779	1000	.
chr1	26580738	26581536	Peak_780	1000	.
chr1	26582543	26583226	Peak_781	1000	.
chr1	26620010	26621949	Peak_782	1000	.
chr1	26677411	26677945	Peak_783	1000	.
chr1	26692180	26693565	Peak_784	1000	.
chr1	26694468	26696256	Peak_785	1000	.
chr1	26696435	26697529	Peak_786	1000	.
chr1	26697896	26698596	Peak_787	1000	.
chr1	26723242	26723992	Peak_788	1000	.
chr1	26743197	26744942	Peak_789	1000	.
chr1	26771558	26772059	Peak_790	637	.
chr1	26786372	26789592	Peak_791	1000	.
chr1	26820658	26821349	Peak_792	1000	.
chr1	26826177	26827195	Peak_793	1000	.
chr1	26828449	26829120	Peak_794	793	.
chr1	26833285	26834183	Peak_795	1000	.
chr1	26838582	26839761	Peak_796	1000	.
chr1	26853102	26853519	Peak_797	1000	.
chr1	26864148	26866437	Peak_798	1000	.
chr1	26877907	26878368	Peak_799	1000	.
chr1	26889570	26890705	Peak_800	1000	.
chr1	26899899	26900744	Peak_801	1000	.
chr1	26921190	26922440	Peak_802	1000	.
chr1	26932522	26932922	Peak_803	1000	.
chr1	26993226	26994469	Peak_804	1000	.
chr1	26997601	26998083	Peak_805	1000	.
chr1	27012697	27013233	Peak_806	1000	.
chr1	27044533	27045011	Peak_807	1000	.
chr1	27097414	27097802	Peak_808	1000	.
chr1	27099144	27100093	Peak_809	1000	.
chr1	27102643	27103114	Peak_810	1000	.
chr1	27106469	27107119	Peak_811	1000	.
chr1	27111965	27112583	Peak_812	1000	.
chr1	27133919	27134410	Peak_813	1000	.
chr1	27137136	27137593	Peak_814	925	.
chr1	27153987	27155717	Peak_815	1000	.
chr1	27161548	27162026	Peak_816	1000	.
chr1	27197882	27198288	Peak_817	545	.
chr1	27233769	27236143	Peak_818	1000	.
chr1	27252566	27253242	Peak_819	612	.
chr1	27284679	27285077	Peak_820	698	.
chr1	27300567	27301208	Peak_821	1000	.
chr1	27321685	27323027	Peak_822	1000	.
chr1	27341379	27343857	Peak_823	1000	.
chr1	27357361	27357940	Peak_824	1000	.
chr1	27364982	27367148	Peak_825	1000	.
chr1	27392155	27392975	Peak_826	1000	.
chr1	27395365	27396014	Peak_827	1000	.
chr1	27402893	27404169	Peak_828	788	.
chr1	27416375	27416884	Peak_829	945	.
chr1	27418283	27419442	Peak_830	1000	.
chr1	27435747	27436919	Peak_831	892	.
chr1	27442032	27443269	Peak_832	1000	.
chr1	27445204	27445967	Peak_833	1000	.
chr1	27480907	27482438	Peak_834	1000	.
chr1	27483092	27483734	Peak_835	1000	.
chr1	27488022	27490842	Peak_836	1000	.
chr1	27491694	27493081	Peak_837	1000	.
chr1	27500042	27500492	Peak_838	892	.
chr1	27525400	27526346	Peak_839	1000	.
chr1	27527919	27528741	Peak_840	650	.
chr1	27568224	27569013	Peak_841	1000	.
chr1	27603737	27604483	Peak_842	1000	.
chr1	27608507	27610425	Peak_843	1000	.
chr1	27624680	27625706	Peak_844	1000	.
chr1	27625817	27626957	Peak_845	1000	.
chr1	27630346	27633614	Peak_846	1000	.
chr1	27634130	27634685	Peak_847	920	.
chr1	27636369	27637415	Peak_848	1000	.
chr1	27643814	27644304	Peak_849	1000	.
chr1	27658179	27660736	Peak_850	1000	.
chr1	27662618	27663588	Peak_851	1000	.
chr1	27669061	27669584	Peak_852	1000	.
chr1	27671853	27672745	Peak_853	1000	.
chr1	27689393	27690417	Peak_854	663	.
chr1	27725132	27726869	Peak_855	1000	.
chr1	27772490	27774393	Peak_856	1000	.
chr1	27830209	27831501	Peak_857	1000	.
chr1	27858005	27858632	Peak_858	1000	.
chr1	27862821	27863822	Peak_859	1000	.
chr1	27864245	27864726	Peak_860	689	.
chr1	27868771	27870074	Peak_861	1000	.
chr1	27872151	27874030	Peak_862	1000	.
chr1	27874519	27875744	Peak_863	1000	.
chr1	27883781	27884996	Peak_864	1000	.
chr1	27886950	27887778	Peak_865	1000	.
chr1	27889549	27892087	Peak_866	1000	.
chr1	27914011	27915206	Peak_867	1000	.
chr1	27959484	27961049	Peak_868	1000	.
chr1	28056183	28056699	Peak_869	1000	.
chr1	28070015	28070499	Peak_870	1000	.
chr1	28087649	28089278	Peak_871	1000	.
chr1	28127563	28128409	Peak_872	1000	.
chr1	28135595	28135953	Peak_873	1000	.
chr1	28144342	28145167	Peak_874	1000	.
chr1	28147309	28148802	Peak_875	1000	.
chr1	28169170	28170234	Peak_876	1000	.
chr1	28171202	28174271	Peak_877	1000	.
chr1	28174805	28175787	Peak_878	1000	.
chr1	28176419	28176977	Peak_879	1000	.
chr1	28199325	28200721	Peak_880	1000	.
chr1	28232448	28233394	Peak_881	1000	.
chr1	28235224	28237256	Peak_882	1000	.
chr1	28243929	28245992	Peak_883	1000	.
chr1	28246266	28247905	Peak_884	1000	.
chr1	28247987	28249303	Peak_885	1000	.
chr1	28249451	28249826	Peak_886	586	.
chr1	28258710	28260576	Peak_887	1000	.
chr1	28328502	28329868	Peak_888	1000	.
chr1	28369233	28370708	Peak_889	1000	.
chr1	28417410	28417925	Peak_890	972	.
chr1	28505350	28507030	Peak_891	1000	.
chr1	28509185	28509705	Peak_892	610	.
chr1	28509886	28512302	Peak_893	1000	.
chr1	28516933	28519475	Peak_894	1000	.
chr1	28552271	28553988	Peak_895	1000	.
chr1	28580892	28583216	Peak_896	1000	.
chr1	28586893	28587563	Peak_897	1000	.
chr1	28642229	28644361	Peak_898	1000	.
chr1	28647643	28649618	Peak_899	1000	.
chr1	28668199	28670219	Peak_900	1000	.
chr1	28736212	28738011	Peak_901	1000	.
chr1	28775112	28775650	Peak_902	1000	.
chr1	28785062	28785842	Peak_903	1000	.
chr1	28877135	28877598	Peak_904	1000	.
chr1	28882005	28882543	Peak_905	1000	.
chr1	28884727	28885392	Peak_906	1000	.
chr1	28886607	28888020	Peak_907	1000	.
chr1	28913946	28915597	Peak_908	1000	.
chr1	28926724	28927556	Peak_909	1000	.
chr1	28962350	28962823	Peak_910	1000	.
chr1	29180897	29182804	Peak_911	1000	.
chr1	29202780	29203288	Peak_912	1000	.
chr1	29210268	29210958	Peak_913	756	.
chr1	29230562	29231328	Peak_914	1000	.
chr1	29236157	29236839	Peak_915	1000	.
chr1	29513410	29513664	Peak_916	566	.
chr1	29706982	29707311	Peak_917	747	.
chr1	29708924	29709420	Peak_918	565	.
chr1	30380190	30380732	Peak_919	605	.
chr1	30708068	30708453	Peak_920	674	.
chr1	30717746	30720017	Peak_921	1000	.
chr1	30730262	30730682	Peak_922	671	.
chr1	30732372	30732991	Peak_923	1000	.
chr1	30743472	30744807	Peak_924	1000	.
chr1	30745092	30749244	Peak_925	1000	.
chr1	30749455	30751324	Peak_926	1000	.
chr1	30753589	30758201	Peak_927	1000	.
chr1	30758723	30759314	Peak_928	1000	.
chr1	30759689	30761140	Peak_929	1000	.
chr1	30761275	30763464	Peak_930	1000	.
chr1	30764998	30766160	Peak_931	1000	.
chr1	30779516	30780189	Peak_932	1000	.
chr1	30782340	30783358	Peak_933	1000	.
chr1	30801709	30802137	Peak_934	859	.
chr1	30824015	30824839	Peak_935	1000	.
chr1	30854114	30854523	Peak_936	1000	.
chr1	30868912	30869429	Peak_937	1000	.
chr1	30881175	30881872	Peak_938	1000	.
chr1	30911337	30911746	Peak_939	651	.
chr1	30929345	30929801	Peak_940	606	.
chr1	31009945	31010954	Peak_941	1000	.
chr1	31013311	31013937	Peak_942	1000	.
chr1	31064870	31066258	Peak_943	1000	.
chr1	31154683	31155824	Peak_944	1000	.
chr1	31162630	31163034	Peak_945	791	.
chr1	31181468	31182020	Peak_946	1000	.
chr1	31296278	31298164	Peak_947	1000	.
chr1	31348464	31348808	Peak_948	578	.
chr1	31394568	31395202	Peak_949	1000	.
chr1	31412937	31413951	Peak_950	1000	.
chr1	31422537	31424169	Peak_951	1000	.
chr1	31431584	31432302	Peak_952	1000	.
chr1	31441446	31442108	Peak_953	704	.
chr1	31476933	31477799	Peak_954	1000	.
chr1	31482629	31483838	Peak_955	1000	.
chr1	31505670	31506726	Peak_956	1000	.
chr1	31508671	31509723	Peak_957	1000	.
chr1	31548658	31550555	Peak_958	1000	.
chr1	31593948	31594403	Peak_959	1000	.
chr1	31605737	31606356	Peak_960	1000	.
chr1	31644080	31645814	Peak_961	1000	.
chr1	31704560	31705554	Peak_962	1000	.
chr1	31707638	31708083	Peak_963	787	.
chr1	31744385	31744970	Peak_964	1000	.
chr1	31745599	31745971	Peak_965	686	.
chr1	31788000	31789654	Peak_966	1000	.
chr1	31815872	31816252	Peak_967	749	.
chr1	31866371	31866763	Peak_968	845	.
chr1	31881079	31881539	Peak_969	1000	.
chr1	31889137	31889718	Peak_970	1000	.
chr1	31891255	31891752	Peak_971	1000	.
chr1	31911049	31911324	Peak_972	773	.
chr1	31912782	31913264	Peak_973	1000	.
chr1	31928492	31929108	Peak_974	1000	.
chr1	31932522	31932980	Peak_975	591	.
chr1	31934752	31935531	Peak_976	642	.
chr1	31936638	31937054	Peak_977	556	.
chr1	31937224	31939257	Peak_978	1000	.
chr1	31939629	31940413	Peak_979	1000	.
chr1	31943478	31945095	Peak_980	1000	.
chr1	31955923	31956699	Peak_981	1000	.
chr1	31957591	31958326	Peak_982	1000	.
chr1	31964069	31964529	Peak_983	1000	.
chr1	31980725	31981764	Peak_984	1000	.
chr1	31985383	31985907	Peak_985	741	.
chr1	32012972	32015317	Peak_986	1000	.
chr1	32072297	32073804	Peak_987	1000	.
chr1	32107687	32109078	Peak_988	1000	.
chr1	32145094	32145504	Peak_989	958	.
chr1	32179292	32180939	Peak_990	1000	.
chr1	32199536	32202250	Peak_991	1000	.
chr1	32205201	32206421	Peak_992	1000	.
chr1	32221916	32222966	Peak_993	1000	.
chr1	32240146	32241793	Peak_994	1000	.
chr1	32248104	32248838	Peak_995	1000	.
chr1	32249695	32252295	Peak_996	1000	.
chr1	32253397	32254555	Peak_997	1000	.
chr1	32255314	32255953	Peak_998	643	.
chr1	32263660	32264259	Peak_999	1000	.
chr1	32291436	32292983	Peak_1000	1000	.
chr1	32315967	32317265	Peak_1001	1000	.
chr1	32319824	32320359	Peak_1002	1000	.
chr1	32321971	32322906	Peak_1003	1000	.
chr1	32334186	32338628	Peak_1004	1000	.
chr1	32339468	32340018	Peak_1005	1000	.
chr1	32350878	32352189	Peak_1006	1000	.
chr1	32361771	32362364	Peak_1007	543	.
chr1	32372117	32372535	Peak_1008	651	.
chr1	32393889	32395248	Peak_1009	1000	.
chr1	32413899	32414306	Peak_1010	1000	.
chr1	32431815	32432470	Peak_1011	1000	.
chr1	32500471	32501105	Peak_1012	1000	.
chr1	32520426	32521278	Peak_1013	1000	.
chr1	32539303	32540079	Peak_1014	1000	.
chr1	32612042	32612615	Peak_1015	1000	.
chr1	32619625	32620203	Peak_1016	1000	.
chr1	32627458	32628494	Peak_1017	1000	.
chr1	32648520	32651976	Peak_1018	1000	.
chr1	32712132	32712636	Peak_1019	1000	.
chr1	32716617	32717027	Peak_1020	931	.
chr1	32753631	32754183	Peak_1021	1000	.
chr1	32772925	32773487	Peak_1022	1000	.
chr1	32799025	32799414	Peak_1023	685	.
chr1	32816476	32819599	Peak_1024	1000	.
chr1	32872624	32873041	Peak_1025	1000	.
chr1	32892811	32893271	Peak_1026	586	.
chr1	32962000	32963052	Peak_1027	1000	.
chr1	32963608	32965223	Peak_1028	1000	.
chr1	32980553	32981883	Peak_1029	1000	.
chr1	32991678	32993610	Peak_1030	1000	.
chr1	33024743	33025584	Peak_1031	612	.
chr1	33036119	33037303	Peak_1032	1000	.
chr1	33058253	33058720	Peak_1033	1000	.
chr1	33080764	33081612	Peak_1034	1000	.
chr1	33099221	33099859	Peak_1035	1000	.
chr1	33119821	33120920	Peak_1036	1000	.
chr1	33126786	33128603	Peak_1037	1000	.
chr1	33130331	33130771	Peak_1038	1000	.
chr1	33180592	33181716	Peak_1039	1000	.
chr1	33181868	33182279	Peak_1040	1000	.
chr1	33255409	33256174	Peak_1041	841	.
chr1	33256291	33257177	Peak_1042	1000	.
chr1	33295430	33295904	Peak_1043	1000	.
chr1	33298612	33299083	Peak_1044	1000	.
chr1	33342122	33342806	Peak_1045	1000	.
chr1	33348724	33350646	Peak_1046	1000	.
chr1	33367739	33368181	Peak_1047	1000	.
chr1	33425846	33426229	Peak_1048	960	.
chr1	33430458	33431477	Peak_1049	1000	.
chr1	33455779	33456250	Peak_1050	1000	.
chr1	33460811	33461615	Peak_1051	1000	.
chr1	33470423	33470924	Peak_1052	1000	.
chr1	33472094	33473056	Peak_1053	1000	.
chr1	33633034	33633459	Peak_1054	1000	.
chr1	33902585	33903741	Peak_1055	1000	.
chr1	34163086	34163898	Peak_1056	1000	.
chr1	34360553	34361041	Peak_1057	1000	.
chr1	34361777	34362497	Peak_1058	1000	.
chr1	34529422	34531152	Peak_1059	1000	.
chr1	34531842	34532593	Peak_1060	1000	.
chr1	34597844	34598264	Peak_1061	1000	.
chr1	34681519	34681839	Peak_1062	614	.
chr1	34742597	34743106	Peak_1063	1000	.
chr1	34786402	34786867	Peak_1064	1000	.
chr1	34797025	34797429	Peak_1065	777	.
chr1	34852570	34853322	Peak_1066	1000	.
chr1	34859052	34860330	Peak_1067	1000	.
chr1	34865939	34866895	Peak_1068	1000	.
chr1	34918914	34919513	Peak_1069	916	.
chr1	34980531	34981141	Peak_1070	812	.
chr1	34984132	34985869	Peak_1071	1000	.
chr1	35030672	35032253	Peak_1072	1000	.
chr1	35079082	35079938	Peak_1073	1000	.
chr1	35191488	35193775	Peak_1074	1000	.
chr1	35202070	35202500	Peak_1075	1000	.
chr1	35268338	35269277	Peak_1076	1000	.
chr1	35298298	35299093	Peak_1077	1000	.
chr1	35451021	35451410	Peak_1078	1000	.
chr1	35505940	35506879	Peak_1079	1000	.
chr1	35507028	35507876	Peak_1080	851	.
chr1	35538370	35538768	Peak_1081	757	.
chr1	35538950	35540143	Peak_1082	1000	.
chr1	35545059	35545376	Peak_1083	607	.
chr1	35556653	35558715	Peak_1084	1000	.
chr1	35564566	35565055	Peak_1085	1000	.
chr1	35568844	35569278	Peak_1086	1000	.
chr1	35577107	35578486	Peak_1087	1000	.
chr1	35640695	35642215	Peak_1088	1000	.
chr1	35715418	35715925	Peak_1089	1000	.
chr1	35718061	35719382	Peak_1090	1000	.
chr1	35726821	35727259	Peak_1091	571	.
chr1	35735770	35736103	Peak_1092	609	.
chr1	35769112	35770360	Peak_1093	1000	.
chr1	35797986	35798488	Peak_1094	890	.
chr1	35882723	35884211	Peak_1095	1000	.
chr1	35894065	35894517	Peak_1096	1000	.
chr1	35930159	35931965	Peak_1097	1000	.
chr1	35942744	35943144	Peak_1098	1000	.
chr1	36023166	36023919	Peak_1099	1000	.
chr1	36088349	36089884	Peak_1100	1000	.
chr1	36099546	36100001	Peak_1101	1000	.
chr1	36123308	36123888	Peak_1102	1000	.
chr1	36134721	36135140	Peak_1103	917	.
chr1	36148747	36151525	Peak_1104	1000	.
chr1	36151580	36152176	Peak_1105	900	.
chr1	36155430	36157336	Peak_1106	1000	.
chr1	36160763	36161491	Peak_1107	1000	.
chr1	36161590	36162633	Peak_1108	1000	.
chr1	36175195	36175858	Peak_1109	1000	.
chr1	36187718	36188612	Peak_1110	1000	.
chr1	36223090	36225423	Peak_1111	1000	.
chr1	36305515	36307859	Peak_1112	1000	.
chr1	36320921	36321331	Peak_1113	617	.
chr1	36349119	36349696	Peak_1114	1000	.
chr1	36368956	36369546	Peak_1115	1000	.
chr1	36371415	36371824	Peak_1116	1000	.
chr1	36373659	36375071	Peak_1117	1000	.
chr1	36384652	36387146	Peak_1118	1000	.
chr1	36389668	36391136	Peak_1119	1000	.
chr1	36397116	36398222	Peak_1120	1000	.
chr1	36400862	36401893	Peak_1121	621	.
chr1	36420767	36421241	Peak_1122	1000	.
chr1	36450028	36451064	Peak_1123	1000	.
chr1	36463580	36464927	Peak_1124	1000	.
chr1	36553824	36554173	Peak_1125	741	.
chr1	36576044	36576397	Peak_1126	670	.
chr1	36703723	36704115	Peak_1127	1000	.
chr1	37029173	37029644	Peak_1128	909	.
chr1	37094091	37094756	Peak_1129	1000	.
chr1	37288594	37289469	Peak_1130	1000	.
chr1	37293570	37293925	Peak_1131	1000	.
chr1	37454796	37455319	Peak_1132	1000	.
chr1	37473416	37480407	Peak_1133	1000	.
chr1	37507556	37508265	Peak_1134	1000	.
chr1	37513725	37515299	Peak_1135	1000	.
chr1	37553849	37554591	Peak_1136	1000	.
chr1	37595325	37596425	Peak_1137	1000	.
chr1	37676180	37676819	Peak_1138	1000	.
chr1	37682322	37682740	Peak_1139	558	.
chr1	37689541	37691280	Peak_1140	1000	.
chr1	37691309	37693112	Peak_1141	1000	.
chr1	37755371	37755815	Peak_1142	726	.
chr1	37765888	37766412	Peak_1143	759	.
chr1	37793757	37794645	Peak_1144	1000	.
chr1	37796815	37797205	Peak_1145	834	.
chr1	37807365	37809331	Peak_1146	1000	.
chr1	37811067	37811457	Peak_1147	1000	.
chr1	37819700	37820295	Peak_1148	1000	.
chr1	37846654	37847181	Peak_1149	626	.
chr1	37858863	37860528	Peak_1150	1000	.
chr1	37901092	37902233	Peak_1151	1000	.
chr1	37922764	37924023	Peak_1152	1000	.
chr1	37925925	37926951	Peak_1153	1000	.
chr1	37930446	37932195	Peak_1154	1000	.
chr1	37946466	37947342	Peak_1155	1000	.
chr1	37989000	37990650	Peak_1156	1000	.
chr1	38012232	38013362	Peak_1157	1000	.
chr1	38026664	38027234	Peak_1158	722	.
chr1	38027559	38029093	Peak_1159	1000	.
chr1	38029916	38030827	Peak_1160	1000	.
chr1	38046275	38047785	Peak_1161	1000	.
chr1	38050152	38051368	Peak_1162	667	.
chr1	38052964	38054054	Peak_1163	1000	.
chr1	38061691	38062466	Peak_1164	1000	.
chr1	38152145	38153253	Peak_1165	1000	.
chr1	38173014	38174775	Peak_1166	1000	.
chr1	38190985	38191335	Peak_1167	906	.
chr1	38474434	38476483	Peak_1168	1000	.
chr1	38527266	38527859	Peak_1169	1000	.
chr1	38558638	38560084	Peak_1170	1000	.
chr1	38586982	38587478	Peak_1171	729	.
chr1	38815823	38816470	Peak_1172	1000	.
chr1	38835239	38835594	Peak_1173	1000	.
chr1	38852720	38853232	Peak_1174	1000	.
chr1	38858569	38860823	Peak_1175	1000	.
chr1	38872559	38873995	Peak_1176	1000	.
chr1	38990743	38991921	Peak_1177	1000	.
chr1	38992171	38992780	Peak_1178	1000	.
chr1	39025824	39027166	Peak_1179	1000	.
chr1	39038540	39039046	Peak_1180	709	.
chr1	39047794	39048187	Peak_1181	541	.
chr1	39098549	39099036	Peak_1182	1000	.
chr1	39102414	39103633	Peak_1183	1000	.
chr1	39104907	39106689	Peak_1184	1000	.
chr1	39183698	39184324	Peak_1185	1000	.
chr1	39185684	39186167	Peak_1186	717	.
chr1	39191697	39192887	Peak_1187	1000	.
chr1	39193266	39193628	Peak_1188	706	.
chr1	39195755	39196457	Peak_1189	703	.
chr1	39196813	39197272	Peak_1190	1000	.
chr1	39204420	39205664	Peak_1191	717	.
chr1	39214730	39216092	Peak_1192	1000	.
chr1	39230815	39231411	Peak_1193	1000	.
chr1	39268154	39268614	Peak_1194	1000	.
chr1	39268888	39270258	Peak_1195	1000	.
chr1	39271873	39272856	Peak_1196	1000	.
chr1	39398516	39399028	Peak_1197	1000	.
chr1	39408215	39409625	Peak_1198	1000	.
chr1	39410900	39411390	Peak_1199	1000	.
chr1	39490816	39492033	Peak_1200	1000	.
chr1	39508894	39510092	Peak_1201	1000	.
chr1	39525556	39526423	Peak_1202	1000	.
chr1	39539134	39539557	Peak_1203	1000	.
chr1	39559244	39559953	Peak_1204	1000	.
chr1	39574647	39577213	Peak_1205	1000	.
chr1	39597605	39599376	Peak_1206	1000	.
chr1	39605815	39606687	Peak_1207	1000	.
chr1	39609559	39610060	Peak_1208	1000	.
chr1	39653472	39653957	Peak_1209	743	.
chr1	39657971	39658426	Peak_1210	1000	.
chr1	39666646	39667452	Peak_1211	1000	.
chr1	39691225	39691784	Peak_1212	1000	.
chr1	39720082	39720488	Peak_1213	1000	.
chr1	39727282	39728057	Peak_1214	693	.
chr1	39738572	39739346	Peak_1215	1000	.
chr1	39775958	39776768	Peak_1216	1000	.
chr1	39788678	39789554	Peak_1217	602	.
chr1	39799026	39800093	Peak_1218	1000	.
chr1	39816528	39817938	Peak_1219	1000	.
chr1	39825277	39826001	Peak_1220	1000	.
chr1	39845475	39846517	Peak_1221	1000	.
chr1	39883001	39883813	Peak_1222	1000	.
chr1	39892596	39893117	Peak_1223	677	.
chr1	39900859	39902664	Peak_1224	1000	.
chr1	39919504	39919948	Peak_1225	1000	.
chr1	39954662	39956415	Peak_1226	1000	.
chr1	39960436	39961123	Peak_1227	1000	.
chr1	39973460	39973853	Peak_1228	806	.
chr1	39985828	39986155	Peak_1229	705	.
chr1	39995846	39996454	Peak_1230	1000	.
chr1	40003176	40004037	Peak_1231	1000	.
chr1	40020637	40021051	Peak_1232	776	.
chr1	40032298	40032638	Peak_1233	660	.
chr1	40039188	40041663	Peak_1234	1000	.
chr1	40059225	40060210	Peak_1235	1000	.
chr1	40064716	40065474	Peak_1236	1000	.
chr1	40078482	40078912	Peak_1237	992	.
chr1	40084699	40085110	Peak_1238	1000	.
chr1	40096805	40097842	Peak_1239	1000	.
chr1	40153032	40153971	Peak_1240	1000	.
chr1	40161000	40162299	Peak_1241	1000	.
chr1	40185895	40186901	Peak_1242	1000	.
chr1	40232355	40233048	Peak_1243	1000	.
chr1	40241640	40242253	Peak_1244	1000	.
chr1	40257337	40258656	Peak_1245	1000	.
chr1	40312190	40314061	Peak_1246	1000	.
chr1	40314862	40317150	Peak_1247	1000	.
chr1	40338627	40339102	Peak_1248	1000	.
chr1	40363629	40364210	Peak_1249	1000	.
chr1	40373300	40375067	Peak_1250	1000	.
chr1	40381055	40382029	Peak_1251	1000	.
chr1	40383438	40386771	Peak_1252	1000	.
chr1	40391455	40392243	Peak_1253	1000	.
chr1	40394729	40395370	Peak_1254	684	.
chr1	40400027	40401042	Peak_1255	1000	.
chr1	40404798	40405211	Peak_1256	615	.
chr1	40449742	40451483	Peak_1257	1000	.
chr1	40477000	40477973	Peak_1258	1000	.
chr1	40508394	40509392	Peak_1259	1000	.
chr1	40531138	40532239	Peak_1260	1000	.
chr1	40532848	40533200	Peak_1261	1000	.
chr1	40612293	40612707	Peak_1262	1000	.
chr1	40628130	40629095	Peak_1263	1000	.
chr1	40665349	40666184	Peak_1264	1000	.
chr1	40668745	40669253	Peak_1265	1000	.
chr1	40691122	40692894	Peak_1266	1000	.
chr1	40694341	40694751	Peak_1267	825	.
chr1	40699010	40700238	Peak_1268	1000	.
chr1	40708665	40709714	Peak_1269	1000	.
chr1	40753174	40753852	Peak_1270	1000	.
chr1	40762142	40763009	Peak_1271	1000	.
chr1	40764023	40764635	Peak_1272	1000	.
chr1	40774125	40774560	Peak_1273	554	.
chr1	40795441	40796233	Peak_1274	1000	.
chr1	40802121	40802880	Peak_1275	1000	.
chr1	40809041	40810038	Peak_1276	1000	.
chr1	40818451	40819071	Peak_1277	1000	.
chr1	40848485	40848883	Peak_1278	611	.
chr1	40849891	40850432	Peak_1279	1000	.
chr1	40851653	40852095	Peak_1280	1000	.
chr1	40861266	40862997	Peak_1281	1000	.
chr1	40877613	40878196	Peak_1282	767	.
chr1	40898294	40898788	Peak_1283	544	.
chr1	40952429	40952900	Peak_1284	634	.
chr1	40979006	40981352	Peak_1285	1000	.
chr1	41003348	41004235	Peak_1286	1000	.
chr1	41222547	41223006	Peak_1287	1000	.
chr1	41240299	41243006	Peak_1288	1000	.
chr1	41268196	41268545	Peak_1289	592	.
chr1	41322877	41323227	Peak_1290	544	.
chr1	41344340	41345182	Peak_1291	1000	.
chr1	41353783	41354205	Peak_1292	1000	.
chr1	41360624	41362327	Peak_1293	1000	.
chr1	41417110	41417503	Peak_1294	1000	.
chr1	41432650	41433151	Peak_1295	1000	.
chr1	41485996	41487146	Peak_1296	1000	.
chr1	41487286	41487870	Peak_1297	1000	.
chr1	41496117	41496679	Peak_1298	799	.
chr1	41516024	41516915	Peak_1299	1000	.
chr1	41573966	41574525	Peak_1300	1000	.
chr1	41622950	41624089	Peak_1301	1000	.
chr1	41639228	41639987	Peak_1302	1000	.
chr1	41641184	41641938	Peak_1303	815	.
chr1	41661385	41663160	Peak_1304	1000	.
chr1	41666989	41667709	Peak_1305	1000	.
chr1	41673205	41674305	Peak_1306	1000	.
chr1	41678544	41679009	Peak_1307	1000	.
chr1	41698803	41699508	Peak_1308	1000	.
chr1	41720905	41721455	Peak_1309	1000	.
chr1	41726338	41729429	Peak_1310	1000	.
chr1	41738756	41739875	Peak_1311	1000	.
chr1	41744933	41745523	Peak_1312	1000	.
chr1	41749948	41752954	Peak_1313	1000	.
chr1	41799772	41800157	Peak_1314	622	.
chr1	41800325	41801075	Peak_1315	1000	.
chr1	41802642	41803672	Peak_1316	1000	.
chr1	41806035	41807324	Peak_1317	1000	.
chr1	41810410	41810821	Peak_1318	594	.
chr1	41811384	41811756	Peak_1319	811	.
chr1	41868260	41868911	Peak_1320	1000	.
chr1	41870061	41870525	Peak_1321	1000	.
chr1	41891276	41892029	Peak_1322	1000	.
chr1	41917898	41918357	Peak_1323	986	.
chr1	41919702	41920493	Peak_1324	1000	.
chr1	41950738	41951247	Peak_1325	985	.
chr1	41955363	41956317	Peak_1326	1000	.
chr1	42017268	42017689	Peak_1327	1000	.
chr1	42034999	42036639	Peak_1328	1000	.
chr1	42146842	42147198	Peak_1329	836	.
chr1	42173257	42173757	Peak_1330	1000	.
chr1	42259390	42259924	Peak_1331	984	.
chr1	42333673	42336087	Peak_1332	1000	.
chr1	42358728	42359190	Peak_1333	856	.
chr1	42380375	42381224	Peak_1334	1000	.
chr1	42455654	42457548	Peak_1335	1000	.
chr1	42462826	42463787	Peak_1336	1000	.
chr1	42657889	42659228	Peak_1337	1000	.
chr1	42661083	42661437	Peak_1338	605	.
chr1	42681009	42683739	Peak_1339	1000	.
chr1	42691009	42691461	Peak_1340	588	.
chr1	42756980	42757328	Peak_1341	698	.
chr1	42765814	42767924	Peak_1342	1000	.
chr1	42816098	42817829	Peak_1343	1000	.
chr1	42845943	42847851	Peak_1344	1000	.
chr1	42922894	42923523	Peak_1345	1000	.
chr1	42923938	42925271	Peak_1346	1000	.
chr1	42930990	42933099	Peak_1347	1000	.
chr1	42935116	42935748	Peak_1348	816	.
chr1	42945154	42945550	Peak_1349	626	.
chr1	42952354	42953492	Peak_1350	1000	.
chr1	42956771	42959506	Peak_1351	1000	.
chr1	43073608	43074008	Peak_1352	848	.
chr1	43171702	43172941	Peak_1353	1000	.
chr1	43198992	43199771	Peak_1354	1000	.
chr1	43204437	43204882	Peak_1355	1000	.
chr1	43221041	43221882	Peak_1356	1000	.
chr1	43227192	43227620	Peak_1357	1000	.
chr1	43239162	43239955	Peak_1358	1000	.
chr1	43295281	43295842	Peak_1359	1000	.
chr1	43330213	43330588	Peak_1360	550	.
chr1	43348905	43349727	Peak_1361	1000	.
chr1	43357984	43359847	Peak_1362	1000	.
chr1	43366791	43368996	Peak_1363	1000	.
chr1	43389338	43390363	Peak_1364	1000	.
chr1	43414622	43415033	Peak_1365	619	.
chr1	43418873	43419546	Peak_1366	845	.
chr1	43453596	43454913	Peak_1367	1000	.
chr1	43529166	43529534	Peak_1368	775	.
chr1	43582215	43582677	Peak_1369	1000	.
chr1	43649286	43651484	Peak_1370	1000	.
chr1	43653382	43654296	Peak_1371	1000	.
chr1	43705914	43708267	Peak_1372	1000	.
chr1	43783529	43784190	Peak_1373	1000	.
chr1	43832138	43832611	Peak_1374	1000	.
chr1	43834775	43835539	Peak_1375	1000	.
chr1	43835646	43837110	Peak_1376	1000	.
chr1	43853372	43853918	Peak_1377	1000	.
chr1	43936383	43937003	Peak_1378	594	.
chr1	43945894	43947425	Peak_1379	1000	.
chr1	43969545	43970643	Peak_1380	1000	.
chr1	43973982	43975893	Peak_1381	1000	.
chr1	43978599	43980331	Peak_1382	566	.
chr1	43990987	43992233	Peak_1383	1000	.
chr1	44005595	44006070	Peak_1384	1000	.
chr1	44029574	44031590	Peak_1385	1000	.
chr1	44036556	44036980	Peak_1386	850	.
chr1	44047651	44048098	Peak_1387	742	.
chr1	44067335	44068039	Peak_1388	1000	.
chr1	44212572	44214181	Peak_1389	1000	.
chr1	44217672	44218143	Peak_1390	1000	.
chr1	44238169	44238562	Peak_1391	1000	.
chr1	44316119	44316665	Peak_1392	545	.
chr1	44354679	44355691	Peak_1393	1000	.
chr1	44405020	44405392	Peak_1394	581	.
chr1	44532009	44532472	Peak_1395	587	.
chr1	44595070	44595540	Peak_1396	1000	.
chr1	44631311	44633017	Peak_1397	1000	.
chr1	44652787	44653301	Peak_1398	1000	.
chr1	44672070	44672931	Peak_1399	1000	.
chr1	44673633	44675199	Peak_1400	1000	.
chr1	44676362	44676888	Peak_1401	994	.
chr1	44677098	44677536	Peak_1402	856	.
chr1	44684407	44685068	Peak_1403	1000	.
chr1	44694789	44695327	Peak_1404	1000	.
chr1	44696760	44697302	Peak_1405	1000	.
chr1	44712857	44713772	Peak_1406	1000	.
chr1	44714786	44715542	Peak_1407	1000	.
chr1	44720519	44722546	Peak_1408	1000	.
chr1	44722939	44724086	Peak_1409	1000	.
chr1	44729187	44729659	Peak_1410	1000	.
chr1	44730006	44731872	Peak_1411	1000	.
chr1	44739288	44740596	Peak_1412	1000	.
chr1	44774912	44776974	Peak_1413	1000	.
chr1	44786065	44786838	Peak_1414	1000	.
chr1	44793622	44794120	Peak_1415	1000	.
chr1	44799433	44801227	Peak_1416	1000	.
chr1	44801874	44802494	Peak_1417	811	.
chr1	44806811	44811010	Peak_1418	1000	.
chr1	44813583	44814125	Peak_1419	1000	.
chr1	44818924	44820798	Peak_1420	1000	.
chr1	44835834	44836287	Peak_1421	1000	.
chr1	44842993	44843648	Peak_1422	605	.
chr1	44985754	44986997	Peak_1423	1000	.
chr1	45010414	45013202	Peak_1424	1000	.
chr1	45014428	45014932	Peak_1425	1000	.
chr1	45018645	45019299	Peak_1426	1000	.
chr1	45052679	45053390	Peak_1427	1000	.
chr1	45205633	45206764	Peak_1428	1000	.
chr1	45300194	45300636	Peak_1429	1000	.
chr1	45303035	45305304	Peak_1430	1000	.
chr1	45306291	45306814	Peak_1431	1000	.
chr1	45326481	45327601	Peak_1432	1000	.
chr1	45339344	45341526	Peak_1433	1000	.
chr1	45365057	45365510	Peak_1434	1000	.
chr1	45370553	45371176	Peak_1435	1000	.
chr1	45393522	45394944	Peak_1436	1000	.
chr1	45467157	45467815	Peak_1437	1000	.
chr1	45470155	45470953	Peak_1438	1000	.
chr1	45473117	45473851	Peak_1439	1000	.
chr1	45489339	45489926	Peak_1440	1000	.
chr1	45490196	45492082	Peak_1441	1000	.
chr1	45493068	45493517	Peak_1442	737	.
chr1	45499273	45500801	Peak_1443	1000	.
chr1	45503516	45503918	Peak_1444	1000	.
chr1	45512600	45513016	Peak_1445	1000	.
chr1	45520530	45522759	Peak_1446	1000	.
chr1	45543553	45544643	Peak_1447	1000	.
chr1	45544890	45546361	Peak_1448	1000	.
chr1	45550357	45551621	Peak_1449	1000	.
chr1	45569999	45570495	Peak_1450	1000	.
chr1	45582101	45585289	Peak_1451	1000	.
chr1	45586239	45586962	Peak_1452	1000	.
chr1	45685471	45688869	Peak_1453	1000	.
chr1	45735537	45736003	Peak_1454	1000	.
chr1	45750019	45751232	Peak_1455	1000	.
chr1	45785625	45785961	Peak_1456	642	.
chr1	45802681	45804991	Peak_1457	1000	.
chr1	45836465	45837425	Peak_1458	1000	.
chr1	45840488	45841227	Peak_1459	1000	.
chr1	45913144	45913548	Peak_1460	600	.
chr1	45925511	45926217	Peak_1461	1000	.
chr1	46036971	46037610	Peak_1462	1000	.
chr1	46041410	46042604	Peak_1463	1000	.
chr1	46043288	46044310	Peak_1464	1000	.
chr1	46062562	46063391	Peak_1465	1000	.
chr1	46065398	46065805	Peak_1466	888	.
chr1	46067636	46068116	Peak_1467	1000	.
chr1	46107110	46107837	Peak_1468	1000	.
chr1	46131706	46133836	Peak_1469	1000	.
chr1	46134644	46135265	Peak_1470	1000	.
chr1	46152062	46152431	Peak_1471	878	.
chr1	46158343	46158862	Peak_1472	1000	.
chr1	46159491	46159925	Peak_1473	670	.
chr1	46166291	46167535	Peak_1474	1000	.
chr1	46179299	46179940	Peak_1475	1000	.
chr1	46184104	46184565	Peak_1476	959	.
chr1	46197852	46198982	Peak_1477	1000	.
chr1	46203043	46203639	Peak_1478	902	.
chr1	46223423	46223923	Peak_1479	1000	.
chr1	46246411	46248765	Peak_1480	1000	.
chr1	46301357	46304545	Peak_1481	1000	.
chr1	46321040	46321857	Peak_1482	1000	.
chr1	46325167	46326788	Peak_1483	1000	.
chr1	46329831	46330348	Peak_1484	840	.
chr1	46330775	46334625	Peak_1485	1000	.
chr1	46339868	46341287	Peak_1486	1000	.
chr1	46341777	46342574	Peak_1487	1000	.
chr1	46347953	46348547	Peak_1488	1000	.
chr1	46370064	46370669	Peak_1489	1000	.
chr1	46406271	46406705	Peak_1490	710	.
chr1	46413602	46414103	Peak_1491	1000	.
chr1	46420108	46420468	Peak_1492	961	.
chr1	46442213	46443117	Peak_1493	1000	.
chr1	46446832	46447263	Peak_1494	1000	.
chr1	46477425	46477866	Peak_1495	1000	.
chr1	46522108	46522651	Peak_1496	923	.
chr1	46527979	46528400	Peak_1497	1000	.
chr1	46532791	46533617	Peak_1498	651	.
chr1	46603355	46604765	Peak_1499	1000	.
chr1	46613479	46614619	Peak_1500	1000	.
chr1	46615489	46617389	Peak_1501	1000	.
chr1	46660050	46660505	Peak_1502	1000	.
chr1	46667411	46668996	Peak_1503	1000	.
chr1	46675719	46676234	Peak_1504	611	.
chr1	46718165	46720059	Peak_1505	1000	.
chr1	46725119	46725649	Peak_1506	1000	.
chr1	46812133	46812753	Peak_1507	552	.
chr1	46878168	46878538	Peak_1508	815	.
chr1	47173790	47174190	Peak_1509	907	.
chr1	47175252	47175753	Peak_1510	1000	.
chr1	47178830	47179735	Peak_1511	1000	.
chr1	47192815	47193340	Peak_1512	1000	.
chr1	47262861	47263240	Peak_1513	1000	.
chr1	47289178	47289749	Peak_1514	1000	.
chr1	47313121	47315163	Peak_1515	1000	.
chr1	47333290	47335206	Peak_1516	1000	.
chr1	47351210	47351920	Peak_1517	1000	.
chr1	47388652	47389184	Peak_1518	1000	.
chr1	47396562	47397183	Peak_1519	734	.
chr1	47399130	47399533	Peak_1520	1000	.
chr1	47432285	47433003	Peak_1521	1000	.
chr1	47436169	47438931	Peak_1522	1000	.
chr1	47460447	47460840	Peak_1523	713	.
chr1	47507194	47507501	Peak_1524	634	.
chr1	47507876	47508651	Peak_1525	680	.
chr1	47548091	47548621	Peak_1526	604	.
chr1	47710432	47710920	Peak_1527	1000	.
chr1	47726171	47726691	Peak_1528	1000	.
chr1	47753834	47754236	Peak_1529	910	.
chr1	47755279	47755852	Peak_1530	1000	.
chr1	47876086	47876738	Peak_1531	718	.
chr1	47997526	47998039	Peak_1532	1000	.
chr1	48038970	48040115	Peak_1533	1000	.
chr1	48061140	48061582	Peak_1534	1000	.
chr1	48061767	48062292	Peak_1535	1000	.
chr1	48093634	48094297	Peak_1536	1000	.
chr1	48109359	48109839	Peak_1537	1000	.
chr1	48181992	48182888	Peak_1538	1000	.
chr1	48202072	48202613	Peak_1539	1000	.
chr1	48203293	48203705	Peak_1540	1000	.
chr1	48227073	48228060	Peak_1541	1000	.
chr1	48236782	48237296	Peak_1542	1000	.
chr1	48471645	48472678	Peak_1543	1000	.
chr1	48498084	48498914	Peak_1544	1000	.
chr1	48530690	48531176	Peak_1545	1000	.
chr1	48552445	48552984	Peak_1546	741	.
chr1	48572577	48573098	Peak_1547	1000	.
chr1	48652313	48652852	Peak_1548	1000	.
chr1	48676220	48679639	Peak_1549	1000	.
chr1	48688151	48688785	Peak_1550	1000	.
chr1	48691359	48692008	Peak_1551	1000	.
chr1	48697021	48697548	Peak_1552	1000	.
chr1	48729815	48730883	Peak_1553	1000	.
chr1	48750055	48750689	Peak_1554	1000	.
chr1	48756764	48757735	Peak_1555	1000	.
chr1	48773093	48773635	Peak_1556	1000	.
chr1	48785803	48786303	Peak_1557	1000	.
chr1	48787919	48788284	Peak_1558	560	.
chr1	48789782	48790874	Peak_1559	1000	.
chr1	48793700	48794712	Peak_1560	1000	.
chr1	48817514	48817935	Peak_1561	1000	.
chr1	48870571	48871030	Peak_1562	1000	.
chr1	49102627	49103703	Peak_1563	1000	.
chr1	49392055	49392774	Peak_1564	1000	.
chr1	49396964	49397489	Peak_1565	858	.
chr1	49576390	49577032	Peak_1566	1000	.
chr1	49632604	49632961	Peak_1567	663	.
chr1	49980221	49980639	Peak_1568	562	.
chr1	50022332	50023024	Peak_1569	1000	.
chr1	50088651	50089047	Peak_1570	846	.
chr1	50090051	50090778	Peak_1571	732	.
chr1	50098459	50099109	Peak_1572	1000	.
chr1	50105447	50105847	Peak_1573	908	.
chr1	50108676	50108982	Peak_1574	776	.
chr1	50109606	50111056	Peak_1575	1000	.
chr1	50251589	50252408	Peak_1576	1000	.
chr1	50271900	50272471	Peak_1577	1000	.
chr1	50289501	50289920	Peak_1578	983	.
chr1	50308845	50309186	Peak_1579	610	.
chr1	50332926	50334160	Peak_1580	1000	.
chr1	50348611	50349313	Peak_1581	1000	.
chr1	50368360	50368981	Peak_1582	1000	.
chr1	50423283	50423818	Peak_1583	778	.
chr1	50424087	50424704	Peak_1584	673	.
chr1	50476862	50477285	Peak_1585	1000	.
chr1	50502129	50502616	Peak_1586	810	.
chr1	50521770	50522210	Peak_1587	779	.
chr1	50527271	50527829	Peak_1588	1000	.
chr1	50548293	50548607	Peak_1589	778	.
chr1	50603594	50604200	Peak_1590	944	.
chr1	50605498	50605842	Peak_1591	814	.
chr1	50610532	50610988	Peak_1592	1000	.
chr1	50704073	50704417	Peak_1593	822	.
chr1	50724264	50725230	Peak_1594	1000	.
chr1	50774785	50775134	Peak_1595	694	.
chr1	50796053	50796591	Peak_1596	714	.
chr1	50812293	50812789	Peak_1597	1000	.
chr1	50873288	50874224	Peak_1598	1000	.
chr1	50917021	50917533	Peak_1599	1000	.
chr1	50917767	50918118	Peak_1600	609	.
chr1	50930202	50930751	Peak_1601	1000	.
chr1	50931377	50931825	Peak_1602	1000	.
chr1	50955126	50955837	Peak_1603	544	.
chr1	50959086	50960936	Peak_1604	1000	.
chr1	50967405	50970621	Peak_1605	1000	.
chr1	50971734	50972122	Peak_1606	1000	.
chr1	50976161	50979489	Peak_1607	1000	.
chr1	50988752	50989236	Peak_1608	543	.
chr1	51000119	51001006	Peak_1609	1000	.
chr1	51058790	51059195	Peak_1610	882	.
chr1	51061183	51061571	Peak_1611	1000	.
chr1	51100247	51100857	Peak_1612	1000	.
chr1	51168179	51168655	Peak_1613	987	.
chr1	51189388	51189768	Peak_1614	727	.
chr1	51203456	51203997	Peak_1615	1000	.
chr1	51214847	51215284	Peak_1616	905	.
chr1	51234455	51237441	Peak_1617	1000	.
chr1	51246892	51247493	Peak_1618	1000	.
chr1	51267851	51268947	Peak_1619	1000	.
chr1	51283888	51284290	Peak_1620	593	.
chr1	51284520	51285569	Peak_1621	1000	.
chr1	51296393	51297395	Peak_1622	1000	.
chr1	51300905	51302210	Peak_1623	1000	.
chr1	51303310	51305123	Peak_1624	1000	.
chr1	51305385	51306002	Peak_1625	659	.
chr1	51331163	51331967	Peak_1626	1000	.
chr1	51341806	51343002	Peak_1627	1000	.
chr1	51421963	51422343	Peak_1628	1000	.
chr1	51442363	51442961	Peak_1629	653	.
chr1	51444087	51445179	Peak_1630	956	.
chr1	51490323	51492129	Peak_1631	1000	.
chr1	51500551	51502221	Peak_1632	1000	.
chr1	51504636	51505654	Peak_1633	1000	.
chr1	51506489	51507065	Peak_1634	1000	.
chr1	51512100	51512500	Peak_1635	978	.
chr1	51512619	51513112	Peak_1636	1000	.
chr1	51516791	51517144	Peak_1637	579	.
chr1	51517318	51519763	Peak_1638	1000	.
chr1	51526075	51526614	Peak_1639	1000	.
chr1	51534170	51535417	Peak_1640	1000	.
chr1	51551952	51552360	Peak_1641	1000	.
chr1	51564072	51564542	Peak_1642	1000	.
chr1	51568805	51570772	Peak_1643	1000	.
chr1	51575350	51575855	Peak_1644	657	.
chr1	51575987	51576493	Peak_1645	1000	.
chr1	51578326	51579083	Peak_1646	1000	.
chr1	51616777	51617889	Peak_1647	1000	.
chr1	51678321	51678677	Peak_1648	1000	.
chr1	51679408	51679891	Peak_1649	1000	.
chr1	51726257	51727055	Peak_1650	1000	.
chr1	51728207	51730654	Peak_1651	1000	.
chr1	51740590	51740989	Peak_1652	1000	.
chr1	51744506	51745211	Peak_1653	968	.
chr1	51776449	51776830	Peak_1654	553	.
chr1	51863343	51863871	Peak_1655	1000	.
chr1	51871177	51871992	Peak_1656	1000	.
chr1	51877627	51879764	Peak_1657	1000	.
chr1	51952684	51953289	Peak_1658	781	.
chr1	51955654	51956302	Peak_1659	1000	.
chr1	51962482	51963118	Peak_1660	622	.
chr1	51973663	51974520	Peak_1661	1000	.
chr1	51975391	51975765	Peak_1662	1000	.
chr1	51990500	51990997	Peak_1663	1000	.
chr1	52002224	52002654	Peak_1664	1000	.
chr1	52032091	52034090	Peak_1665	1000	.
chr1	52054141	52057223	Peak_1666	1000	.
chr1	52098048	52098423	Peak_1667	905	.
chr1	52102292	52102839	Peak_1668	1000	.
chr1	52139735	52140659	Peak_1669	1000	.
chr1	52141638	52142999	Peak_1670	1000	.
chr1	52238747	52239220	Peak_1671	1000	.
chr1	52239417	52240037	Peak_1672	1000	.
chr1	52365018	52366931	Peak_1673	1000	.
chr1	52368295	52368948	Peak_1674	1000	.
chr1	52402807	52403217	Peak_1675	771	.
chr1	52403491	52405248	Peak_1676	1000	.
chr1	52520176	52520497	Peak_1677	1000	.
chr1	52529720	52530318	Peak_1678	1000	.
chr1	52531867	52532611	Peak_1679	590	.
chr1	52552066	52553954	Peak_1680	1000	.
chr1	52602069	52603240	Peak_1681	968	.
chr1	52632776	52633886	Peak_1682	742	.
chr1	52636471	52637893	Peak_1683	1000	.
chr1	52641239	52641677	Peak_1684	1000	.
chr1	52659265	52659816	Peak_1685	1000	.
chr1	52686130	52686677	Peak_1686	1000	.
chr1	52697335	52698936	Peak_1687	1000	.
chr1	52702810	52703744	Peak_1688	1000	.
chr1	52725964	52727436	Peak_1689	1000	.
chr1	52842408	52844177	Peak_1690	1000	.
chr1	52860253	52860991	Peak_1691	1000	.
chr1	52866980	52867698	Peak_1692	1000	.
chr1	52921375	52922041	Peak_1693	1000	.
chr1	52927028	52928181	Peak_1694	1000	.
chr1	53014665	53015504	Peak_1695	1000	.
chr1	53172825	53173223	Peak_1696	1000	.
chr1	53182027	53182437	Peak_1697	658	.
chr1	53196303	53197593	Peak_1698	1000	.
chr1	53219828	53221247	Peak_1699	1000	.
chr1	53237982	53239138	Peak_1700	1000	.
chr1	53259885	53260430	Peak_1701	636	.
chr1	53269986	53270477	Peak_1702	1000	.
chr1	53278144	53278589	Peak_1703	1000	.
chr1	53292289	53293532	Peak_1704	1000	.
chr1	53294467	53295042	Peak_1705	617	.
chr1	53295915	53296733	Peak_1706	1000	.
chr1	53325443	53328607	Peak_1707	1000	.
chr1	53334733	53335194	Peak_1708	740	.
chr1	53345253	53345877	Peak_1709	1000	.
chr1	53367536	53368455	Peak_1710	1000	.
chr1	53393328	53393938	Peak_1711	1000	.
chr1	53409442	53410593	Peak_1712	1000	.
chr1	53413172	53414039	Peak_1713	1000	.
chr1	53444578	53444986	Peak_1714	1000	.
chr1	53485459	53485847	Peak_1715	602	.
chr1	53738523	53739636	Peak_1716	1000	.
chr1	53834715	53835210	Peak_1717	1000	.
chr1	53835415	53836305	Peak_1718	1000	.
chr1	53836921	53838936	Peak_1719	1000	.
chr1	53860897	53861335	Peak_1720	1000	.
chr1	53889282	53890750	Peak_1721	1000	.
chr1	53944485	53947676	Peak_1722	1000	.
chr1	54047400	54048009	Peak_1723	794	.
chr1	54052030	54054856	Peak_1724	1000	.
chr1	54069868	54070458	Peak_1725	549	.
chr1	54081586	54082065	Peak_1726	1000	.
chr1	54121513	54121900	Peak_1727	773	.
chr1	54199304	54200991	Peak_1728	1000	.
chr1	54277388	54277836	Peak_1729	1000	.
chr1	54287219	54287666	Peak_1730	1000	.
chr1	54355904	54357283	Peak_1731	1000	.
chr1	54371624	54373543	Peak_1732	1000	.
chr1	54375310	54377663	Peak_1733	1000	.
chr1	54378340	54379172	Peak_1734	1000	.
chr1	54381424	54381956	Peak_1735	1000	.
chr1	54404863	54405590	Peak_1736	1000	.
chr1	54405936	54408022	Peak_1737	1000	.
chr1	54408361	54408662	Peak_1738	582	.
chr1	54409053	54410174	Peak_1739	1000	.
chr1	54487966	54488665	Peak_1740	1000	.
chr1	54488862	54489848	Peak_1741	1000	.
chr1	54506592	54506923	Peak_1742	573	.
chr1	54541898	54542971	Peak_1743	1000	.
chr1	54622465	54623058	Peak_1744	1000	.
chr1	54672024	54672449	Peak_1745	1000	.
chr1	54715323	54716718	Peak_1746	1000	.
chr1	54763735	54765122	Peak_1747	1000	.
chr1	54798724	54799986	Peak_1748	1000	.
chr1	54800905	54801858	Peak_1749	1000	.
chr1	54804596	54805064	Peak_1750	781	.
chr1	54810418	54810890	Peak_1751	1000	.
chr1	54812922	54814132	Peak_1752	1000	.
chr1	54861257	54861932	Peak_1753	1000	.
chr1	54880995	54881636	Peak_1754	870	.
chr1	54885412	54888162	Peak_1755	1000	.
chr1	54945113	54945548	Peak_1756	1000	.
chr1	54950429	54951085	Peak_1757	1000	.
chr1	54965667	54966425	Peak_1758	1000	.
chr1	54971203	54971879	Peak_1759	1000	.
chr1	54996302	54996810	Peak_1760	1000	.
chr1	55021968	55022471	Peak_1761	1000	.
chr1	55073219	55073613	Peak_1762	1000	.
chr1	55127680	55128448	Peak_1763	1000	.
chr1	55140534	55140949	Peak_1764	1000	.
chr1	55151131	55151615	Peak_1765	811	.
chr1	55195600	55196187	Peak_1766	859	.
chr1	55204873	55205412	Peak_1767	1000	.
chr1	55209260	55209695	Peak_1768	1000	.
chr1	55210941	55212418	Peak_1769	1000	.
chr1	55212512	55216394	Peak_1770	1000	.
chr1	55256072	55256930	Peak_1771	1000	.
chr1	55257892	55258717	Peak_1772	1000	.
chr1	55259945	55260698	Peak_1773	1000	.
chr1	55277152	55278162	Peak_1774	1000	.
chr1	55286940	55288785	Peak_1775	1000	.
chr1	55338043	55338708	Peak_1776	1000	.
chr1	55375584	55376070	Peak_1777	1000	.
chr1	55378503	55378925	Peak_1778	1000	.
chr1	55445276	55445886	Peak_1779	1000	.
chr1	55641101	55641616	Peak_1780	640	.
chr1	55702009	55702459	Peak_1781	1000	.
chr1	55893214	55893562	Peak_1782	643	.
chr1	56028115	56028719	Peak_1783	1000	.
chr1	56044987	56045882	Peak_1784	1000	.
chr1	56061771	56062285	Peak_1785	1000	.
chr1	56106396	56107352	Peak_1786	1000	.
chr1	56132516	56132963	Peak_1787	1000	.
chr1	56133613	56136521	Peak_1788	1000	.
chr1	56296141	56297014	Peak_1789	568	.
chr1	56328660	56329331	Peak_1790	1000	.
chr1	56330071	56330980	Peak_1791	1000	.
chr1	56332117	56332609	Peak_1792	1000	.
chr1	56469501	56470127	Peak_1793	998	.
chr1	56472774	56473486	Peak_1794	1000	.
chr1	56476937	56477991	Peak_1795	1000	.
chr1	56516243	56517486	Peak_1796	1000	.
chr1	56519983	56520464	Peak_1797	561	.
chr1	56523980	56524671	Peak_1798	545	.
chr1	56525068	56526526	Peak_1799	1000	.
chr1	56526537	56527386	Peak_1800	1000	.
chr1	56533300	56534080	Peak_1801	1000	.
chr1	56559849	56560259	Peak_1802	1000	.
chr1	56565003	56565489	Peak_1803	1000	.
chr1	56576722	56577503	Peak_1804	888	.
chr1	56578280	56579814	Peak_1805	1000	.
chr1	56584880	56585298	Peak_1806	1000	.
chr1	56688420	56688921	Peak_1807	1000	.
chr1	56709277	56709722	Peak_1808	1000	.
chr1	56774166	56774637	Peak_1809	1000	.
chr1	56803553	56803987	Peak_1810	1000	.
chr1	56816249	56816635	Peak_1811	1000	.
chr1	56816899	56817431	Peak_1812	1000	.
chr1	56820791	56821642	Peak_1813	1000	.
chr1	56831820	56832311	Peak_1814	1000	.
chr1	57033126	57033676	Peak_1815	1000	.
chr1	57072750	57073155	Peak_1816	1000	.
chr1	57124783	57125431	Peak_1817	1000	.
chr1	57137915	57138505	Peak_1818	1000	.
chr1	57157840	57158208	Peak_1819	558	.
chr1	57167712	57168488	Peak_1820	1000	.
chr1	57204055	57204540	Peak_1821	858	.
chr1	57307285	57307886	Peak_1822	1000	.
chr1	57546560	57547559	Peak_1823	991	.
chr1	57550049	57550537	Peak_1824	1000	.
chr1	57741444	57741991	Peak_1825	1000	.
chr1	57770786	57771211	Peak_1826	1000	.
chr1	57796707	57797048	Peak_1827	959	.
chr1	57879680	57880216	Peak_1828	1000	.
chr1	57986378	57986905	Peak_1829	1000	.
chr1	58047267	58047634	Peak_1830	1000	.
chr1	58084248	58084638	Peak_1831	563	.
chr1	58104821	58105818	Peak_1832	1000	.
chr1	58107367	58108489	Peak_1833	1000	.
chr1	58108589	58109843	Peak_1834	1000	.
chr1	58155364	58156705	Peak_1835	1000	.
chr1	58162769	58163574	Peak_1836	1000	.
chr1	58165020	58165528	Peak_1837	1000	.
chr1	58231184	58231756	Peak_1838	1000	.
chr1	58250088	58250802	Peak_1839	1000	.
chr1	58251673	58252081	Peak_1840	753	.
chr1	58363663	58364160	Peak_1841	955	.
chr1	58391950	58392851	Peak_1842	1000	.
chr1	58432409	58433483	Peak_1843	1000	.
chr1	58515888	58516225	Peak_1844	834	.
chr1	58545490	58547187	Peak_1845	1000	.
chr1	58568817	58569267	Peak_1846	868	.
chr1	58572467	58574727	Peak_1847	1000	.
chr1	58577746	58578971	Peak_1848	1000	.
chr1	58583504	58583883	Peak_1849	688	.
chr1	58584120	58585058	Peak_1850	1000	.
chr1	58585397	58586307	Peak_1851	549	.
chr1	58652519	58652979	Peak_1852	1000	.
chr1	58698969	58700542	Peak_1853	1000	.
chr1	58724427	58725116	Peak_1854	1000	.
chr1	58726495	58727013	Peak_1855	1000	.
chr1	58740021	58740252	Peak_1856	553	.
chr1	58755409	58755924	Peak_1857	1000	.
chr1	58773272	58774390	Peak_1858	1000	.
chr1	58781429	58786163	Peak_1859	1000	.
chr1	58804904	58806600	Peak_1860	1000	.
chr1	58815072	58817040	Peak_1861	1000	.
chr1	58854501	58855053	Peak_1862	1000	.
chr1	58857402	58859155	Peak_1863	1000	.
chr1	58883377	58884267	Peak_1864	1000	.
chr1	58903151	58904432	Peak_1865	1000	.
chr1	58922266	58923294	Peak_1866	1000	.
chr1	58927018	58928068	Peak_1867	874	.
chr1	58967351	58969209	Peak_1868	1000	.
chr1	58996542	58997592	Peak_1869	1000	.
chr1	59005278	59005925	Peak_1870	1000	.
chr1	59007479	59009027	Peak_1871	1000	.
chr1	59011611	59012003	Peak_1872	724	.
chr1	59012552	59013952	Peak_1873	1000	.
chr1	59016081	59016915	Peak_1874	1000	.
chr1	59019717	59021173	Peak_1875	1000	.
chr1	59025253	59026999	Peak_1876	1000	.
chr1	59045586	59046132	Peak_1877	1000	.
chr1	59046208	59047303	Peak_1878	1000	.
chr1	59071293	59071694	Peak_1879	629	.
chr1	59142537	59143597	Peak_1880	1000	.
chr1	59146348	59147623	Peak_1881	1000	.
chr1	59150728	59151584	Peak_1882	1000	.
chr1	59171866	59172177	Peak_1883	862	.
chr1	59229193	59229547	Peak_1884	675	.
chr1	59266264	59267578	Peak_1885	1000	.
chr1	59271922	59272968	Peak_1886	1000	.
chr1	59290112	59290843	Peak_1887	1000	.
chr1	59292511	59293047	Peak_1888	1000	.
chr1	59296068	59297954	Peak_1889	1000	.
chr1	59316728	59317201	Peak_1890	1000	.
chr1	59333031	59333369	Peak_1891	1000	.
chr1	59340178	59341240	Peak_1892	1000	.
chr1	59354486	59355874	Peak_1893	1000	.
chr1	59384376	59384842	Peak_1894	1000	.
chr1	59391202	59392222	Peak_1895	1000	.
chr1	59409514	59410635	Peak_1896	1000	.
chr1	59412727	59413180	Peak_1897	1000	.
chr1	59431583	59433572	Peak_1898	1000	.
chr1	59436683	59437056	Peak_1899	691	.
chr1	59506799	59507426	Peak_1900	1000	.
chr1	59560786	59561508	Peak_1901	1000	.
chr1	59570463	59570900	Peak_1902	1000	.
chr1	59577752	59578248	Peak_1903	660	.
chr1	59592943	59593358	Peak_1904	809	.
chr1	59604837	59605577	Peak_1905	1000	.
chr1	59696642	59697887	Peak_1906	1000	.
chr1	59699269	59699599	Peak_1907	573	.
chr1	59730816	59731304	Peak_1908	1000	.
chr1	59752408	59753052	Peak_1909	1000	.
chr1	59759332	59759882	Peak_1910	1000	.
chr1	59762503	59763023	Peak_1911	1000	.
chr1	59814191	59815587	Peak_1912	1000	.
chr1	59819643	59820465	Peak_1913	1000	.
chr1	59879557	59879924	Peak_1914	723	.
chr1	59903105	59903642	Peak_1915	1000	.
chr1	59926260	59927176	Peak_1916	1000	.
chr1	59947140	59947951	Peak_1917	1000	.
chr1	59971182	59971834	Peak_1918	1000	.
chr1	59976754	59977221	Peak_1919	1000	.
chr1	60156842	60157229	Peak_1920	984	.
chr1	60185665	60186323	Peak_1921	1000	.
chr1	60281062	60281891	Peak_1922	1000	.
chr1	60389932	60392267	Peak_1923	1000	.
chr1	60394365	60394939	Peak_1924	1000	.
chr1	60425485	60425946	Peak_1925	1000	.
chr1	60535628	60536237	Peak_1926	1000	.
chr1	60765194	60765630	Peak_1927	1000	.
chr1	60825655	60825963	Peak_1928	585	.
chr1	60848551	60848952	Peak_1929	922	.
chr1	60898897	60899425	Peak_1930	1000	.
chr1	60943090	60943582	Peak_1931	1000	.
chr1	60978200	60979373	Peak_1932	1000	.
chr1	61042883	61043416	Peak_1933	1000	.
chr1	61049770	61050809	Peak_1934	1000	.
chr1	61053470	61054268	Peak_1935	761	.
chr1	61056854	61057340	Peak_1936	742	.
chr1	61076597	61077544	Peak_1937	1000	.
chr1	61077730	61078376	Peak_1938	1000	.
chr1	61157638	61157941	Peak_1939	547	.
chr1	61174412	61174781	Peak_1940	1000	.
chr1	61247177	61247661	Peak_1941	1000	.
chr1	61284066	61284655	Peak_1942	1000	.
chr1	61301951	61302639	Peak_1943	1000	.
chr1	61318290	61319624	Peak_1944	1000	.
chr1	61319813	61320201	Peak_1945	1000	.
chr1	61320538	61320884	Peak_1946	565	.
chr1	61332041	61333181	Peak_1947	1000	.
chr1	61338032	61338559	Peak_1948	623	.
chr1	61387397	61388252	Peak_1949	1000	.
chr1	61426877	61427283	Peak_1950	1000	.
chr1	61433845	61434820	Peak_1951	1000	.
chr1	61435907	61436339	Peak_1952	549	.
chr1	61453052	61453800	Peak_1953	1000	.
chr1	61519031	61519451	Peak_1954	1000	.
chr1	61588607	61589118	Peak_1955	1000	.
chr1	61641173	61642169	Peak_1956	1000	.
chr1	61642519	61642869	Peak_1957	553	.
chr1	61724211	61725918	Peak_1958	1000	.
chr1	61741795	61743432	Peak_1959	1000	.
chr1	61782597	61783314	Peak_1960	1000	.
chr1	61851898	61852516	Peak_1961	1000	.
chr1	62082673	62083128	Peak_1962	1000	.
chr1	62122086	62122843	Peak_1963	1000	.
chr1	62131066	62131573	Peak_1964	1000	.
chr1	62135730	62136120	Peak_1965	700	.
chr1	62144224	62144657	Peak_1966	1000	.
chr1	62159620	62160472	Peak_1967	1000	.
chr1	62175581	62176002	Peak_1968	1000	.
chr1	62271759	62272715	Peak_1969	1000	.
chr1	62295871	62296338	Peak_1970	1000	.
chr1	62356383	62356908	Peak_1971	1000	.
chr1	62391405	62391815	Peak_1972	1000	.
chr1	62407423	62407840	Peak_1973	870	.
chr1	62435338	62438596	Peak_1974	1000	.
chr1	62438738	62439588	Peak_1975	593	.
chr1	62439880	62440647	Peak_1976	1000	.
chr1	62448166	62448585	Peak_1977	613	.
chr1	62484929	62485502	Peak_1978	1000	.
chr1	62613083	62613902	Peak_1979	1000	.
chr1	62621940	62622454	Peak_1980	1000	.
chr1	62625356	62625926	Peak_1981	1000	.
chr1	62687245	62689082	Peak_1982	1000	.
chr1	62722710	62723417	Peak_1983	1000	.
chr1	62725153	62725562	Peak_1984	718	.
chr1	62740757	62741053	Peak_1985	866	.
chr1	62746560	62746892	Peak_1986	669	.
chr1	62783400	62785209	Peak_1987	1000	.
chr1	62786850	62787589	Peak_1988	678	.
chr1	62799971	62801439	Peak_1989	1000	.
chr1	62809725	62811359	Peak_1990	1000	.
chr1	62841606	62842007	Peak_1991	1000	.
chr1	62906417	62906812	Peak_1992	685	.
chr1	62912014	62912399	Peak_1993	927	.
chr1	62963141	62963759	Peak_1994	1000	.
chr1	62963968	62964769	Peak_1995	964	.
chr1	63063391	63063923	Peak_1996	544	.
chr1	63111890	63112698	Peak_1997	1000	.
chr1	63121904	63122615	Peak_1998	1000	.
chr1	63124642	63125375	Peak_1999	1000	.
chr1	63127062	63127472	Peak_2000	1000	.
chr1	63148996	63149476	Peak_2001	1000	.
chr1	63316881	63317846	Peak_2002	1000	.
[truncated: 101,477 more rows]

## Sheet: Summit Master List
chr	start	stop	summit_name	summit_score	strand
chr1	9869	10369	Summit_1	101.784	.
chr1	180557	181057	Summit_2	37.6159	.
chr1	267771	268271	Summit_3	90.2885	.
chr1	585935	586435	Summit_4	73.4748	.
chr1	778507	779007	Summit_10	718.43	.
chr1	804626	805126	Summit_11	35.1102	.
chr1	826598	827098	Summit_12	12.0109	.
chr1	827192	827692	Summit_13	260.437	.
chr1	865598	866098	Summit_14	9.03675	.
chr1	869687	870187	Summit_15	57.9357	.
chr1	904473	904973	Summit_16	54.0759	.
chr1	958378	958878	Summit_17	2.50637	.
chr1	958990	959490	Summit_18	102.312	.
chr1	960358	960858	Summit_19	29.5226	.
chr1	966663	967163	Summit_20	43.14	.
chr1	975952	976452	Summit_21	9.7326	.
chr1	984106	984606	Summit_22	8.75897	.
chr1	999933	1000433	Summit_23	13.7249	.
chr1	1000527	1001027	Summit_24	16.9169	.
chr1	1001699	1002199	Summit_25	13.2282	.
chr1	1013220	1013720	Summit_26	169.086	.
chr1	1014237	1014737	Summit_27	2.9735	.
chr1	1017800	1018300	Summit_28	7.67553	.
chr1	1019122	1019622	Summit_29	86.3356	.
chr1	1019966	1020466	Summit_30	13.8877	.
chr1	1031082	1031582	Summit_31	11.3221	.
chr1	1031736	1032236	Summit_32	3.84436	.
chr1	1032324	1032824	Summit_33	10.0788	.
chr1	1032936	1033436	Summit_34	364.06	.
chr1	1038670	1039170	Summit_35	106.932	.
chr1	1040524	1041024	Summit_36	39.5902	.
chr1	1059377	1059877	Summit_37	116.115	.
chr1	1063945	1064445	Summit_38	147.385	.
chr1	1069061	1069561	Summit_39	106.835	.
chr1	1070240	1070740	Summit_40	6.42065	.
chr1	1079591	1080091	Summit_41	24.3465	.
chr1	1116006	1116506	Summit_42	546.622	.
chr1	1122108	1122608	Summit_43	26.124	.
chr1	1137237	1137737	Summit_44	16.4428	.
chr1	1157381	1157881	Summit_45	40.348	.
chr1	1157935	1158435	Summit_46	28.4304	.
chr1	1201340	1201840	Summit_47	30.5893	.
chr1	1206465	1206965	Summit_48	16.9114	.
chr1	1207894	1208394	Summit_49	13.435	.
chr1	1208887	1209387	Summit_50	14.6683	.
chr1	1231851	1232351	Summit_51	600.641	.
chr1	1232421	1232921	Summit_52	3.4295	.
chr1	1250856	1251356	Summit_53	60.4657	.
chr1	1272780	1273280	Summit_54	5.61145	.
chr1	1273579	1274079	Summit_55	130.095	.
chr1	1291745	1292245	Summit_56	17.8413	.
chr1	1304632	1305132	Summit_57	2.49163	.
chr1	1305406	1305906	Summit_58	95.7005	.
chr1	1306090	1306590	Summit_59	11.4321	.
chr1	1307234	1307734	Summit_60	21.6034	.
chr1	1307964	1308464	Summit_61	244.126	.
chr1	1308787	1309287	Summit_62	20.2572	.
chr1	1324408	1324908	Summit_63	157.082	.
chr1	1325510	1326010	Summit_64	2.79206	.
chr1	1349497	1349997	Summit_65	85.8053	.
chr1	1371907	1372407	Summit_66	63.8192	.
chr1	1374486	1374986	Summit_67	12.3501	.
chr1	1375147	1375647	Summit_68	1053.69	.
chr1	1397962	1398462	Summit_69	1.57961	.
chr1	1398508	1399008	Summit_70	4.59186	.
chr1	1399212	1399712	Summit_71	741.592	.
chr1	1407066	1407566	Summit_72	232.852	.
chr1	1435393	1435893	Summit_73	15.5972	.
chr1	1437931	1438431	Summit_74	30.8346	.
chr1	1462374	1462874	Summit_75	12.4801	.
chr1	1471469	1471969	Summit_76	237.024	.
chr1	1505126	1505626	Summit_77	54.2552	.
chr1	1511149	1511649	Summit_78	7.74543	.
chr1	1511813	1512313	Summit_79	343.574	.
chr1	1574547	1575047	Summit_80	195.477	.
chr1	1602541	1603041	Summit_81	19.6187	.
chr1	1614412	1614912	Summit_82	9.99179	.
chr1	1615093	1615593	Summit_83	439.309	.
chr1	1616169	1616669	Summit_84	8.91715	.
chr1	1630196	1630696	Summit_85	106.341	.
chr1	1658917	1659417	Summit_86	401.672	.
chr1	1677745	1678245	Summit_87	171.144	.
chr1	1678761	1679261	Summit_88	26.4414	.
chr1	1692614	1693114	Summit_89	362.278	.
chr1	1724212	1724712	Summit_90	635.556	.
chr1	1746222	1746722	Summit_91	317.96	.
chr1	1775534	1776034	Summit_92	18.1109	.
chr1	1777611	1778111	Summit_93	6.9868	.
chr1	1778170	1778670	Summit_94	112.756	.
chr1	1778751	1779251	Summit_95	615.053	.
chr1	1779425	1779925	Summit_96	16.3846	.
chr1	1780260	1780760	Summit_97	234.917	.
chr1	1782540	1783040	Summit_98	12.0869	.
chr1	1799629	1800129	Summit_99	67.543	.
chr1	1828358	1828858	Summit_100	13.2662	.
chr1	1833957	1834457	Summit_101	25.2545	.
chr1	1842715	1843215	Summit_102	19.3688	.
chr1	1847852	1848352	Summit_103	17.1907	.
chr1	1864623	1865123	Summit_104	27.0955	.
chr1	1890012	1890512	Summit_105	27.6995	.
chr1	1890901	1891401	Summit_106	145.416	.
chr1	1906206	1906706	Summit_107	29.1489	.
chr1	1907355	1907855	Summit_108	15.6155	.
chr1	1908759	1909259	Summit_109	203.298	.
chr1	1919167	1919667	Summit_110	387.194	.
chr1	1920252	1920752	Summit_111	2.48659	.
chr1	2133084	2133584	Summit_112	189.534	.
chr1	2189421	2189921	Summit_113	32.2032	.
chr1	2194973	2195473	Summit_114	177.213	.
chr1	2199134	2199634	Summit_115	45.2289	.
chr1	2204493	2204993	Summit_116	34.2091	.
chr1	2205163	2205663	Summit_117	81.4735	.
chr1	2226541	2227041	Summit_118	5.61728	.
chr1	2227568	2228068	Summit_119	672.744	.
chr1	2229016	2229516	Summit_120	38.0121	.
chr1	2234263	2234763	Summit_121	11.718	.
chr1	2255775	2256275	Summit_122	19.0528	.
chr1	2290830	2291330	Summit_123	41.6121	.
chr1	2299785	2300285	Summit_124	2.49163	.
chr1	2300299	2300799	Summit_125	276.688	.
chr1	2300853	2301353	Summit_126	98.002	.
chr1	2301399	2301899	Summit_127	98.002	.
chr1	2381659	2382159	Summit_128	18.5555	.
chr1	2391453	2391953	Summit_129	861.85	.
chr1	2392061	2392561	Summit_130	5.61728	.
chr1	2412380	2412880	Summit_131	296.701	.
chr1	2412918	2413418	Summit_132	15.4881	.
chr1	2413419	2413919	Summit_133	15.4881	.
chr1	2414288	2414788	Summit_134	30.8885	.
chr1	2415703	2416203	Summit_135	22.9143	.
chr1	2440237	2440737	Summit_136	15.4462	.
chr1	2496139	2496639	Summit_137	18.7782	.
chr1	2525356	2525856	Summit_138	1.57961	.
chr1	2526009	2526509	Summit_139	221.067	.
chr1	2529014	2529514	Summit_140	9.98232	.
chr1	2546110	2546610	Summit_141	130.678	.
chr1	2546728	2547228	Summit_142	131.236	.
chr1	2547558	2548058	Summit_143	139.681	.
chr1	2548069	2548569	Summit_144	139.681	.
chr1	2548591	2549091	Summit_145	320.277	.
chr1	2549275	2549775	Summit_146	33.8204	.
chr1	2553064	2553564	Summit_147	12.191	.
chr1	2554928	2555428	Summit_148	22.3694	.
chr1	2556093	2556593	Summit_149	120.051	.
chr1	2557224	2557724	Summit_150	3.76588	.
chr1	2575761	2576261	Summit_151	3.10478	.
chr1	2576549	2577049	Summit_152	54.2794	.
chr1	2577109	2577609	Summit_153	40.3384	.
chr1	2577629	2578129	Summit_154	40.3384	.
chr1	2578237	2578737	Summit_155	137.114	.
chr1	2584611	2585111	Summit_156	9.49886	.
chr1	2585419	2585919	Summit_157	125.679	.
chr1	2586279	2586779	Summit_158	576.286	.
chr1	2586998	2587498	Summit_159	20.9676	.
chr1	2642940	2643440	Summit_160	199.049	.
chr1	3181010	3181510	Summit_162	20.6757	.
chr1	3424661	3425161	Summit_163	7.81715	.
chr1	3491085	3491585	Summit_164	23.2364	.
chr1	3501776	3502276	Summit_165	35.6975	.
chr1	3618955	3619455	Summit_166	26.2869	.
chr1	3620968	3621468	Summit_167	8.98452	.
chr1	3624620	3625120	Summit_168	650.741	.
chr1	3649863	3650363	Summit_169	314.602	.
chr1	3652026	3652526	Summit_170	26.3378	.
chr1	3652853	3653353	Summit_171	11.1215	.
chr1	3655882	3656382	Summit_172	39.9217	.
chr1	3656643	3657143	Summit_173	179.35	.
chr1	3664708	3665208	Summit_174	19.9964	.
chr1	3665358	3665858	Summit_175	133.389	.
chr1	3666070	3666570	Summit_176	153.278	.
chr1	3667276	3667776	Summit_177	66.7071	.
chr1	3673743	3674243	Summit_178	60.9199	.
chr1	3676877	3677377	Summit_179	395.321	.
chr1	3677387	3677887	Summit_180	47.4051	.
chr1	3688324	3688824	Summit_181	9.50877	.
chr1	3724305	3724805	Summit_182	17.2281	.
chr1	3746542	3747042	Summit_183	1.57961	.
chr1	3747136	3747636	Summit_184	66.1226	.
chr1	3772272	3772772	Summit_185	68.614	.
chr1	3773096	3773596	Summit_186	4.76177	.
chr1	3775313	3775813	Summit_187	3.57227	.
chr1	3775860	3776360	Summit_188	29.0848	.
chr1	3787279	3787779	Summit_189	22.6217	.
chr1	3795793	3796293	Summit_190	241.845	.
chr1	3796299	3796799	Summit_191	241.845	.
chr1	3801247	3801747	Summit_192	44.3737	.
chr1	3857077	3857577	Summit_193	968.097	.
chr1	3899966	3900466	Summit_194	369.587	.
chr1	3900511	3901011	Summit_195	971.466	.
chr1	3901145	3901645	Summit_196	458.898	.
chr1	3910701	3911201	Summit_197	27.5549	.
chr1	3922262	3922762	Summit_198	9.48307	.
chr1	4027510	4028010	Summit_199	68.8476	.
chr1	4267397	4267897	Summit_200	100.349	.
chr1	4267961	4268461	Summit_201	3.10478	.
chr1	4652579	4653079	Summit_202	24.2926	.
chr1	4796334	4796834	Summit_203	71.0956	.
chr1	4796997	4797497	Summit_204	3.57227	.
chr1	5509782	5510282	Summit_205	22.6173	.
chr1	5514478	5514978	Summit_206	30.0189	.
chr1	5745743	5746243	Summit_207	29.4539	.
chr1	5915874	5916374	Summit_208	16.0153	.
chr1	5991404	5991904	Summit_209	9.5372	.
chr1	5992312	5992812	Summit_210	1258.9	.
chr1	5993424	5993924	Summit_211	17.8515	.
chr1	5994632	5995132	Summit_212	28.7612	.
chr1	6025310	6025810	Summit_213	16.0345	.
chr1	6025974	6026474	Summit_214	396.14	.
chr1	6026867	6027367	Summit_215	48.8032	.
chr1	6028100	6028600	Summit_216	69.3511	.
chr1	6037218	6037718	Summit_217	21.5448	.
chr1	6141514	6142014	Summit_218	11.8147	.
chr1	6199413	6199913	Summit_219	609.031	.
chr1	6205140	6205640	Summit_220	28.6396	.
chr1	6205901	6206401	Summit_221	132.432	.
chr1	6209316	6209816	Summit_222	11.5363	.
chr1	6235695	6236195	Summit_223	154.641	.
chr1	6245061	6245561	Summit_224	51.2894	.
chr1	6246658	6247158	Summit_225	30.9754	.
chr1	6259906	6260406	Summit_226	52.1436	.
chr1	6343325	6343825	Summit_227	16.9399	.
chr1	6358814	6359314	Summit_228	14.8627	.
chr1	6359613	6360113	Summit_229	141.362	.
chr1	6363034	6363534	Summit_230	13.8159	.
chr1	6392305	6392805	Summit_231	11.5011	.
chr1	6393440	6393940	Summit_232	290.153	.
chr1	6394175	6394675	Summit_233	16.3449	.
chr1	6414364	6414864	Summit_234	80.9924	.
chr1	6423402	6423902	Summit_235	10.5242	.
chr1	6437968	6438468	Summit_236	23.5794	.
chr1	6475477	6475977	Summit_237	31.245	.
chr1	6486424	6486924	Summit_238	36.4627	.
chr1	6489801	6490301	Summit_239	53.0041	.
chr1	6490322	6490822	Summit_240	38.8057	.
chr1	6553691	6554191	Summit_241	6.06259	.
chr1	6554249	6554749	Summit_242	243.7	.
chr1	6579678	6580178	Summit_243	655.407	.
chr1	6580332	6580832	Summit_244	7.42816	.
chr1	6580942	6581442	Summit_245	2.49163	.
chr1	6581752	6582252	Summit_246	8.60427	.
chr1	6582308	6582808	Summit_247	28.7337	.
chr1	6599643	6600143	Summit_248	9.23189	.
chr1	6601045	6601545	Summit_249	97.1873	.
chr1	6601762	6602262	Summit_250	25.9611	.
chr1	6602710	6603210	Summit_251	136.706	.
chr1	6613334	6613834	Summit_252	582.098	.
chr1	6614482	6614982	Summit_253	4.98347	.
chr1	6624890	6625390	Summit_254	145.407	.
chr1	6625661	6626161	Summit_255	7.56478	.
chr1	6701611	6702111	Summit_256	263.602	.
chr1	6743633	6744133	Summit_257	13.4387	.
chr1	6779376	6779876	Summit_258	11.2777	.
chr1	6784364	6784864	Summit_259	432.903	.
chr1	6784947	6785447	Summit_260	1583.02	.
chr1	6785794	6786294	Summit_261	35.6915	.
chr1	6822414	6822914	Summit_262	29.439	.
chr1	6861647	6862147	Summit_263	53.0152	.
chr1	6996341	6996841	Summit_264	17.2151	.
chr1	7406674	7407174	Summit_265	24.0087	.
chr1	7470878	7471378	Summit_266	17.0318	.
chr1	7478793	7479293	Summit_267	14.5852	.
chr1	7667490	7667990	Summit_268	24.6379	.
chr1	7704382	7704882	Summit_269	104.21	.
chr1	7771127	7771627	Summit_270	74.3983	.
chr1	7783237	7783737	Summit_271	9.62031	.
chr1	7783790	7784290	Summit_272	290.185	.
chr1	7784397	7784897	Summit_273	2.18112	.
chr1	7902640	7903140	Summit_274	13.7307	.
chr1	7940660	7941160	Summit_275	14.8627	.
chr1	7953948	7954448	Summit_276	326.62	.
chr1	7961336	7961836	Summit_277	1055.29	.
chr1	7975170	7975670	Summit_278	11.0039	.
chr1	7982276	7982776	Summit_279	18.5138	.
chr1	7994033	7994533	Summit_280	75.832	.
chr1	8026074	8026574	Summit_281	141.599	.
chr1	8096617	8097117	Summit_282	6.85326	.
chr1	8097327	8097827	Summit_283	167.007	.
chr1	8097908	8098408	Summit_284	5.22152	.
chr1	8158913	8159413	Summit_285	8.308	.
chr1	8167139	8167639	Summit_286	32.835	.
chr1	8169452	8169952	Summit_287	26.7258	.
chr1	8182380	8182880	Summit_288	53.5262	.
chr1	8212908	8213408	Summit_289	5.32819	.
chr1	8282543	8283043	Summit_290	2.35514	.
chr1	8283152	8283652	Summit_291	155.101	.
chr1	8317906	8318406	Summit_292	8.26811	.
chr1	8395412	8395912	Summit_293	24.1172	.
chr1	8397397	8397897	Summit_294	42.3082	.
chr1	8420209	8420709	Summit_295	18.2737	.
chr1	8423277	8423777	Summit_296	15.8611	.
chr1	8424206	8424706	Summit_297	73.4811	.
chr1	8427451	8427951	Summit_298	363.323	.
chr1	8438878	8439378	Summit_299	26.3668	.
chr1	8472586	8473086	Summit_300	30.6959	.
chr1	8473251	8473751	Summit_301	11.9271	.
chr1	8477184	8477684	Summit_302	153.44	.
chr1	8492843	8493343	Summit_303	10.5246	.
chr1	8494634	8495134	Summit_304	24.4234	.
chr1	8495912	8496412	Summit_305	21.6316	.
chr1	8497059	8497559	Summit_306	7.1063	.
chr1	8510058	8510558	Summit_307	15.2434	.
chr1	8525754	8526254	Summit_308	79.1154	.
chr1	8531054	8531554	Summit_309	31.606	.
chr1	8533053	8533553	Summit_310	36.9178	.
chr1	8555506	8556006	Summit_311	6.88364	.
chr1	8595885	8596385	Summit_312	15.8611	.
chr1	8604051	8604551	Summit_313	101.7	.
chr1	8629343	8629843	Summit_314	159.382	.
chr1	8643483	8643983	Summit_315	74.133	.
chr1	8649002	8649502	Summit_316	19.6566	.
chr1	8653798	8654298	Summit_317	8.18163	.
chr1	8661618	8662118	Summit_318	16.545	.
chr1	8664002	8664502	Summit_319	38.7646	.
chr1	8701156	8701656	Summit_320	17.7231	.
chr1	8703145	8703645	Summit_321	98.1367	.
chr1	8763831	8764331	Summit_322	71.2687	.
chr1	8764497	8764997	Summit_323	14.2812	.
chr1	8816646	8817146	Summit_324	22.9347	.
chr1	8817513	8818013	Summit_325	245.633	.
chr1	8848783	8849283	Summit_326	25.595	.
chr1	8859304	8859804	Summit_327	16.0245	.
chr1	8876610	8877110	Summit_328	12.7815	.
chr1	8877853	8878353	Summit_329	57.7512	.
chr1	8878575	8879075	Summit_330	635.867	.
chr1	8899846	8900346	Summit_331	12.8934	.
chr1	8918001	8918501	Summit_332	7.56478	.
chr1	8987912	8988412	Summit_333	11.8147	.
chr1	9005041	9005541	Summit_334	21.0154	.
chr1	9007634	9008134	Summit_335	29.2821	.
chr1	9008195	9008695	Summit_336	29.2821	.
chr1	9010770	9011270	Summit_337	55.2307	.
chr1	9037281	9037781	Summit_338	25.9838	.
chr1	9069514	9070014	Summit_339	367.851	.
chr1	9074930	9075430	Summit_340	13.7149	.
chr1	9076138	9076638	Summit_341	64.4864	.
chr1	9077998	9078498	Summit_342	158.721	.
chr1	9080279	9080779	Summit_343	127.025	.
chr1	9080860	9081360	Summit_344	21.4264	.
chr1	9101447	9101947	Summit_345	13.9121	.
chr1	9110712	9111212	Summit_346	20.9501	.
chr1	9119662	9120162	Summit_347	37.5879	.
chr1	9122034	9122534	Summit_348	112.147	.
chr1	9127973	9128473	Summit_349	2.84704	.
chr1	9129336	9129836	Summit_350	160.806	.
chr1	9130416	9130916	Summit_351	5.61437	.
chr1	9142198	9142698	Summit_352	21.5288	.
chr1	9145255	9145755	Summit_353	28.7147	.
chr1	9162770	9163270	Summit_354	188.821	.
chr1	9163768	9164268	Summit_355	141.69	.
chr1	9164447	9164947	Summit_356	4.20953	.
chr1	9181263	9181763	Summit_357	63.6595	.
chr1	9182052	9182552	Summit_358	25.8438	.
chr1	9182617	9183117	Summit_359	2.50637	.
chr1	9196256	9196756	Summit_360	31.2457	.
chr1	9234652	9235152	Summit_361	198.612	.
chr1	9239651	9240151	Summit_362	33.8288	.
chr1	9267023	9267523	Summit_363	14.3351	.
chr1	9275488	9275988	Summit_364	109.4	.
chr1	9294839	9295339	Summit_365	21.3216	.
chr1	9315453	9315953	Summit_366	11.5319	.
chr1	9410942	9411442	Summit_367	48.3747	.
chr1	9412995	9413495	Summit_368	121.411	.
chr1	9420721	9421221	Summit_369	13.9723	.
chr1	9426243	9426743	Summit_370	303.795	.
chr1	9428748	9429248	Summit_371	570.756	.
chr1	9495188	9495688	Summit_372	17.5114	.
chr1	9539100	9539600	Summit_373	581.348	.
chr1	9539865	9540365	Summit_374	30.3152	.
chr1	9560043	9560543	Summit_375	18.8416	.
chr1	9588412	9588912	Summit_376	191.388	.
chr1	9589262	9589762	Summit_377	29.7319	.
chr1	9590066	9590566	Summit_378	3.76588	.
chr1	9593373	9593873	Summit_379	37.4582	.
chr1	9615472	9615972	Summit_380	14.8651	.
chr1	9626070	9626570	Summit_381	115.388	.
chr1	9626942	9627442	Summit_382	215.391	.
chr1	9627592	9628092	Summit_383	2.3882	.
chr1	9628431	9628931	Summit_384	83.6903	.
chr1	9628970	9629470	Summit_385	72.8217	.
chr1	9629571	9630071	Summit_386	101.085	.
chr1	9630472	9630972	Summit_387	3.76588	.
chr1	9652337	9652837	Summit_388	55.0195	.
chr1	9654357	9654857	Summit_389	44.0845	.
chr1	9655086	9655586	Summit_390	37.1963	.
chr1	9655603	9656103	Summit_391	2.84704	.
chr1	9657578	9658078	Summit_392	7.26741	.
chr1	9658137	9658637	Summit_393	26.8075	.
chr1	9687170	9687670	Summit_394	78.187	.
chr1	9687847	9688347	Summit_395	9.53794	.
chr1	9689066	9689566	Summit_396	79.5663	.
chr1	9717542	9718042	Summit_397	79.8734	.
chr1	9724971	9725471	Summit_398	21.0305	.
chr1	9784388	9784888	Summit_399	11.2958	.
chr1	9787638	9788138	Summit_400	57.3213	.
chr1	9822997	9823497	Summit_401	30.9704	.
chr1	9823860	9824360	Summit_402	36.5186	.
chr1	9825432	9825932	Summit_403	14.8522	.
chr1	9850070	9850570	Summit_404	10.2855	.
chr1	9867371	9867871	Summit_405	39.6466	.
chr1	9874798	9875298	Summit_406	31.5331	.
chr1	9903724	9904224	Summit_407	16.8397	.
chr1	9909094	9909594	Summit_408	10.0197	.
chr1	9910336	9910836	Summit_409	887.228	.
chr1	9942381	9942881	Summit_410	43.4005	.
chr1	9943115	9943615	Summit_411	415.254	.
chr1	9950276	9950776	Summit_412	112.616	.
chr1	9950819	9951319	Summit_413	43.5495	.
chr1	9961095	9961595	Summit_414	15.1474	.
chr1	10032561	10033061	Summit_415	711.527	.
chr1	10033291	10033791	Summit_416	27.548	.
chr1	10170118	10170618	Summit_417	10.4861	.
chr1	10189666	10190166	Summit_418	33.1287	.
chr1	10210171	10210671	Summit_419	594.399	.
chr1	10283285	10283785	Summit_420	25.9367	.
chr1	10398669	10399169	Summit_421	883.489	.
chr1	10428027	10428527	Summit_422	30.1566	.
chr1	10429738	10430238	Summit_423	1.57961	.
chr1	10430387	10430887	Summit_424	155.928	.
chr1	10471490	10471990	Summit_425	2.20392	.
chr1	10472312	10472812	Summit_426	356.511	.
chr1	10473028	10473528	Summit_427	3.32669	.
chr1	10474698	10475198	Summit_428	164.862	.
chr1	10495094	10495594	Summit_429	126.41	.
chr1	10507317	10507817	Summit_430	20.0656	.
chr1	10510835	10511335	Summit_431	146.186	.
chr1	10594615	10595115	Summit_432	13.5205	.
chr1	10692347	10692847	Summit_433	29.4108	.
chr1	10694546	10695046	Summit_434	66.1453	.
chr1	10733824	10734324	Summit_435	11.7985	.
chr1	10939997	10940497	Summit_436	112.715	.
chr1	10940545	10941045	Summit_437	3.10478	.
chr1	10960957	10961457	Summit_438	46.7349	.
chr1	10964850	10965350	Summit_439	22.5838	.
chr1	10965443	10965943	Summit_440	52.7967	.
chr1	10968417	10968917	Summit_441	12.6531	.
chr1	10985103	10985603	Summit_442	11.6427	.
chr1	10985715	10986215	Summit_443	125.96	.
chr1	10986239	10986739	Summit_444	15.1522	.
chr1	11012235	11012735	Summit_445	410.044	.
chr1	11037556	11038056	Summit_446	24.6297	.
chr1	11059317	11059817	Summit_447	16.0315	.
chr1	11059911	11060411	Summit_448	311.26	.
chr1	11060615	11061115	Summit_449	4.35234	.
chr1	11062919	11063419	Summit_450	105.155	.
chr1	11072499	11072999	Summit_451	12.9391	.
chr1	11099574	11100074	Summit_452	145.364	.
chr1	11227321	11227821	Summit_453	38.9325	.
chr1	11241589	11242089	Summit_454	28.3761	.
chr1	11262430	11262930	Summit_455	1076.33	.
chr1	11273076	11273576	Summit_456	274.532	.
chr1	11335350	11335850	Summit_457	143.816	.
chr1	11478722	11479222	Summit_458	73.9693	.
chr1	11642323	11642823	Summit_459	17.7231	.
chr1	11645693	11646193	Summit_460	10.2392	.
chr1	11650349	11650849	Summit_461	13.7513	.
chr1	11654475	11654975	Summit_462	32.3608	.
chr1	11663928	11664428	Summit_463	133.756	.
chr1	11664475	11664975	Summit_464	36.03	.
chr1	11680902	11681402	Summit_465	113.664	.
chr1	11719594	11720094	Summit_466	27.087	.
chr1	11730257	11730757	Summit_467	12.8934	.
chr1	11735748	11736248	Summit_468	54.7293	.
chr1	11736295	11736795	Summit_469	19.9964	.
chr1	11749064	11749564	Summit_470	19.7246	.
chr1	11785075	11785575	Summit_471	15.4566	.
chr1	11803394	11803894	Summit_472	71.6199	.
chr1	11804726	11805226	Summit_473	13.4993	.
chr1	11805806	11806306	Summit_474	1020.92	.
chr1	11806575	11807075	Summit_475	6.51922	.
chr1	11814831	11815331	Summit_476	26.6614	.
chr1	11838563	11839063	Summit_477	23.9083	.
chr1	11842158	11842658	Summit_478	32.835	.
chr1	11893808	11894308	Summit_479	18.4619	.
chr1	11907753	11908253	Summit_480	402.815	.
chr1	11908260	11908760	Summit_481	402.815	.
chr1	11909469	11909969	Summit_482	153.073	.
chr1	11914721	11915221	Summit_483	12.0109	.
chr1	11915234	11915734	Summit_484	7.46506	.
chr1	11925559	11926059	Summit_485	11.8365	.
chr1	11926239	11926739	Summit_486	180.123	.
chr1	11934317	11934817	Summit_487	153.154	.
chr1	11934983	11935483	Summit_488	2.50637	.
chr1	11980051	11980551	Summit_489	691.677	.
chr1	12019128	12019628	Summit_490	854.828	.
chr1	12039129	12039629	Summit_491	8.55918	.
chr1	12039804	12040304	Summit_492	73.8885	.
chr1	12040346	12040846	Summit_493	198.833	.
chr1	12044375	12044875	Summit_494	83.2904	.
chr1	12046039	12046539	Summit_495	2.64295	.
chr1	12047210	12047710	Summit_496	228.727	.
chr1	12051935	12052435	Summit_497	514.639	.
chr1	12053136	12053636	Summit_498	11.2161	.
chr1	12054119	12054619	Summit_499	58.4837	.
chr1	12056344	12056844	Summit_500	56.7662	.
chr1	12059111	12059611	Summit_501	4.72426	.
chr1	12059645	12060145	Summit_502	50.4864	.
chr1	12062994	12063494	Summit_503	25.9391	.
chr1	12063664	12064164	Summit_504	17.2151	.
chr1	12064297	12064797	Summit_505	5.67628	.
chr1	12065802	12066302	Summit_506	21.6576	.
chr1	12067851	12068351	Summit_507	58.1758	.
chr1	12068394	12068894	Summit_508	59.345	.
chr1	12078920	12079420	Summit_509	201.906	.
chr1	12087753	12088253	Summit_510	107.56	.
chr1	12088459	12088959	Summit_511	1.57961	.
chr1	12143665	12144165	Summit_512	33.4444	.
chr1	12148140	12148640	Summit_513	18.3376	.
chr1	12149127	12149627	Summit_514	84.8505	.
chr1	12150486	12150986	Summit_515	17.7231	.
chr1	12151991	12152491	Summit_516	294.059	.
chr1	12152754	12153254	Summit_517	2.50637	.
chr1	12153313	12153813	Summit_518	42.1467	.
chr1	12157315	12157815	Summit_519	39.3017	.
chr1	12161771	12162271	Summit_520	233.276	.
chr1	12163144	12163644	Summit_521	25.5943	.
chr1	12166733	12167233	Summit_522	104.281	.
chr1	12168096	12168596	Summit_523	4.25881	.
chr1	12201556	12202056	Summit_524	8.51159	.
chr1	12204068	12204568	Summit_525	24.2657	.
chr1	12208742	12209242	Summit_526	42.4724	.
chr1	12210511	12211011	Summit_527	21.3501	.
chr1	12229742	12230242	Summit_528	90.2935	.
chr1	12230675	12231175	Summit_529	6.23304	.
chr1	12296546	12297046	Summit_530	28.0815	.
chr1	12434115	12434615	Summit_531	72.9898	.
chr1	12435618	12436118	Summit_532	188.214	.
chr1	12438445	12438945	Summit_533	83.4495	.
chr1	12449446	12449946	Summit_534	331.058	.
chr1	12604259	12604759	Summit_535	10.4815	.
chr1	12618169	12618669	Summit_536	16.4027	.
chr1	12619722	12620222	Summit_537	28.0501	.
chr1	12658930	12659430	Summit_538	20.9895	.
chr1	13493959	13494459	Summit_539	22.3138	.
chr1	13665643	13666143	Summit_540	31.974	.
chr1	13667684	13668184	Summit_541	36.1942	.
chr1	13699423	13699923	Summit_542	3.95569	.
chr1	13700034	13700534	Summit_543	101.218	.
chr1	13701189	13701689	Summit_544	23.6719	.
chr1	13702723	13703223	Summit_545	365.338	.
chr1	13725686	13726186	Summit_546	34.8881	.
chr1	13728109	13728609	Summit_547	28.2811	.
chr1	13729838	13730338	Summit_548	2.20392	.
chr1	13730733	13731233	Summit_549	799.03	.
chr1	13749085	13749585	Summit_550	410.234	.
chr1	13749613	13750113	Summit_551	34.6099	.
chr1	13751504	13752004	Summit_552	65.8269	.
chr1	13753926	13754426	Summit_553	110.624	.
chr1	13811169	13811669	Summit_554	22.9852	.
chr1	13828788	13829288	Summit_555	15.512	.
chr1	13908053	13908553	Summit_556	27.3399	.
chr1	13960340	13960840	Summit_557	15.7209	.
chr1	14517184	14517684	Summit_558	61.7137	.
chr1	14517708	14518208	Summit_559	4.84168	.
chr1	14520429	14520929	Summit_560	50.0356	.
chr1	14522754	14523254	Summit_561	37.0738	.
chr1	14599140	14599640	Summit_562	7.46506	.
chr1	14599774	14600274	Summit_563	72.2544	.
chr1	14671986	14672486	Summit_564	15.5972	.
chr1	14733010	14733510	Summit_565	17.1304	.
chr1	14739416	14739916	Summit_566	10.2855	.
chr1	14742196	14742696	Summit_567	17.3989	.
chr1	14881865	14882365	Summit_568	18.2737	.
chr1	14915303	14915803	Summit_569	12.7245	.
chr1	15046491	15046991	Summit_570	6.4783	.
chr1	15112157	15112657	Summit_571	46.7566	.
chr1	15128448	15128948	Summit_572	36.9147	.
chr1	15156280	15156780	Summit_573	12.0643	.
chr1	15231590	15232090	Summit_574	116.886	.
chr1	15323503	15324003	Summit_575	16.3699	.
chr1	15345806	15346306	Summit_576	11.542	.
chr1	15384304	15384804	Summit_577	33.4675	.
chr1	15409677	15410177	Summit_578	131.735	.
chr1	15411574	15412074	Summit_579	143.154	.
chr1	15415983	15416483	Summit_580	85.3381	.
chr1	15417426	15417926	Summit_581	45.5466	.
chr1	15431027	15431527	Summit_582	13.1762	.
chr1	15455468	15455968	Summit_583	50.8716	.
chr1	15459470	15459970	Summit_584	5.32329	.
chr1	15524476	15524976	Summit_585	458.833	.
chr1	15526454	15526954	Summit_586	986.203	.
chr1	15571751	15572251	Summit_587	135.478	.
chr1	15579031	15579531	Summit_588	15.7795	.
chr1	15579563	15580063	Summit_589	19.1028	.
chr1	15584722	15585222	Summit_590	24.2399	.
chr1	15603359	15603859	Summit_591	175.575	.
chr1	15617161	15617661	Summit_592	197.853	.
chr1	15618248	15618748	Summit_593	74.4935	.
chr1	15627554	15628054	Summit_594	46.4042	.
chr1	15678496	15678996	Summit_595	22.802	.
chr1	15684105	15684605	Summit_596	16.0399	.
chr1	15684680	15685180	Summit_597	16.9169	.
chr1	15696884	15697384	Summit_598	385.912	.
chr1	15741311	15741811	Summit_599	21.9237	.
chr1	15791978	15792478	Summit_600	11.8552	.
chr1	15830678	15831178	Summit_601	14.2166	.
chr1	15834607	15835107	Summit_602	317.958	.
chr1	15835745	15836245	Summit_603	387.451	.
chr1	15836912	15837412	Summit_604	37.9848	.
chr1	15847382	15847882	Summit_605	299.26	.
chr1	15848335	15848835	Summit_606	45.5149	.
chr1	15849222	15849722	Summit_607	34.2773	.
chr1	15849801	15850301	Summit_608	23.2412	.
chr1	15851977	15852477	Summit_609	35.0214	.
chr1	15886179	15886679	Summit_610	31.4239	.
chr1	15916833	15917333	Summit_611	15.338	.
chr1	15919274	15919774	Summit_612	55.0195	.
chr1	15948633	15949133	Summit_613	16.1742	.
chr1	15949487	15949987	Summit_614	107.324	.
chr1	15950182	15950682	Summit_615	6.24162	.
chr1	15963949	15964449	Summit_616	40.3933	.
chr1	15965192	15965692	Summit_617	27.9765	.
chr1	15966148	15966648	Summit_618	397.831	.
chr1	15974438	15974938	Summit_619	89.6543	.
chr1	15975273	15975773	Summit_620	45.0237	.
chr1	15975815	15976315	Summit_621	181.26	.
chr1	16007022	16007522	Summit_622	9.97681	.
chr1	16013159	16013659	Summit_623	7.883	.
chr1	16032756	16033256	Summit_624	30.4955	.
chr1	16055991	16056491	Summit_625	50.0544	.
chr1	16078901	16079401	Summit_626	50.4784	.
chr1	16167706	16168206	Summit_627	15.7322	.
chr1	16206470	16206970	Summit_628	174.856	.
chr1	16216114	16216614	Summit_629	30.5733	.
chr1	16217288	16217788	Summit_630	177.167	.
chr1	16236198	16236698	Summit_631	101.877	.
chr1	16236967	16237467	Summit_632	162.787	.
chr1	16244289	16244789	Summit_633	16.0345	.
chr1	16249054	16249554	Summit_634	20.3112	.
chr1	16351254	16351754	Summit_635	3.57227	.
chr1	16352260	16352760	Summit_636	317.948	.
chr1	16353090	16353590	Summit_637	6.26523	.
chr1	16366851	16367351	Summit_638	454.476	.
chr1	16386787	16387287	Summit_639	4.11355	.
chr1	16387432	16387932	Summit_640	37.7094	.
chr1	16420675	16421175	Summit_641	107.784	.
chr1	16440428	16440928	Summit_642	201.456	.
chr1	16441009	16441509	Summit_643	20.2572	.
chr1	16451826	16452326	Summit_644	17.4162	.
chr1	16498931	16499431	Summit_645	123.337	.
chr1	16540480	16540980	Summit_648	32.3734	.
chr1	16544411	16544911	Summit_649	40.1376	.
chr1	16612691	16613191	Summit_650	16.9645	.
chr1	16613287	16613787	Summit_651	282.97	.
chr1	16620208	16620708	Summit_652	4.8116	.
chr1	16620979	16621479	Summit_653	99.7382	.
chr1	16622324	16622824	Summit_654	7.26741	.
chr1	16623344	16623844	Summit_655	8.11432	.
chr1	16624117	16624617	Summit_656	14.5475	.
chr1	16624841	16625341	Summit_657	50.3967	.
chr1	16625398	16625898	Summit_658	7.90034	.
chr1	16628327	16628827	Summit_659	10.2392	.
chr1	16637318	16637818	Summit_660	5.7893	.
chr1	16638095	16638595	Summit_661	5.61145	.
chr1	16638978	16639478	Summit_662	4.61702	.
chr1	16642490	16642990	Summit_663	14.1227	.
chr1	16643017	16643517	Summit_664	19.8706	.
chr1	16643680	16644180	Summit_665	20.4147	.
chr1	16644487	16644987	Summit_666	521.435	.
chr1	16645209	16645709	Summit_667	15.1522	.
chr1	16645877	16646377	Summit_668	1.42107	.
chr1	16676746	16677246	Summit_669	19.7531	.
chr1	16677977	16678477	Summit_670	23.5955	.
chr1	16727291	16727791	Summit_671	29.1489	.
chr1	16728220	16728720	Summit_672	83.2427	.
chr1	16895957	16896457	Summit_673	427.172	.
chr1	16903917	16904417	Summit_674	33.5141	.
chr1	16904778	16905278	Summit_675	427.212	.
chr1	16913747	16914247	Summit_676	102.543	.
chr1	16951575	16952075	Summit_677	77.3776	.
chr1	16960665	16961165	Summit_678	25.9611	.
chr1	17011039	17011539	Summit_679	7.63287	.
chr1	17011694	17012194	Summit_680	137.597	.
chr1	17053029	17053529	Summit_681	3.15367	.
chr1	17053920	17054420	Summit_682	959.925	.
chr1	17059545	17060045	Summit_683	10.7716	.
chr1	17094688	17095188	Summit_684	28.3346	.
chr1	17125705	17126205	Summit_685	14.0037	.
chr1	17141729	17142229	Summit_686	48.9928	.
chr1	17206984	17207484	Summit_687	38.37	.
chr1	17207926	17208426	Summit_688	27.9087	.
chr1	17236925	17237425	Summit_689	30.2594	.
chr1	17274749	17275249	Summit_690	8.26237	.
chr1	17348822	17349322	Summit_691	33.0909	.
chr1	17406068	17406568	Summit_692	18.5174	.
chr1	17431578	17432078	Summit_693	18.5555	.
chr1	17437412	17437912	Summit_694	52.1511	.
chr1	17438346	17438846	Summit_695	105.792	.
chr1	17438927	17439427	Summit_696	8.24191	.
chr1	17439476	17439976	Summit_697	71.4145	.
chr1	17494162	17494662	Summit_698	26.6948	.
chr1	17536253	17536753	Summit_699	247.241	.
chr1	18283834	18284334	Summit_700	11.311	.
chr1	18884108	18884608	Summit_701	9.72741	.
chr1	18902655	18903155	Summit_702	531.338	.
chr1	18906929	18907429	Summit_703	12.4353	.
chr1	18912958	18913458	Summit_704	22.3036	.
chr1	18926567	18927067	Summit_705	96.0959	.
chr1	18927540	18928040	Summit_706	38.6951	.
chr1	18949989	18950489	Summit_707	6.97503	.
chr1	18950624	18951124	Summit_708	6.97503	.
chr1	18951962	18952462	Summit_709	177.282	.
chr1	18955635	18956135	Summit_710	41.5009	.
chr1	18956611	18957111	Summit_711	277.784	.
chr1	19011000	19011500	Summit_712	32.3718	.
chr1	19169562	19170062	Summit_713	53.3883	.
chr1	19209585	19210085	Summit_714	89.7487	.
chr1	19210133	19210633	Summit_715	433.646	.
chr1	19210861	19211361	Summit_716	2.31181	.
chr1	19241194	19241694	Summit_717	15.5508	.
chr1	19250792	19251292	Summit_718	2.79206	.
chr1	19251417	19251917	Summit_719	248.59	.
chr1	19252065	19252565	Summit_720	11.311	.
chr1	19311131	19311631	Summit_721	4.84168	.
chr1	19311942	19312442	Summit_722	318.689	.
chr1	19312608	19313108	Summit_723	39.6642	.
chr1	19314055	19314555	Summit_724	23.2364	.
chr1	19315493	19315993	Summit_725	104.354	.
chr1	19341435	19341935	Summit_726	17.3505	.
chr1	19390904	19391404	Summit_727	77.771	.
chr1	19411560	19412060	Summit_728	24.6071	.
chr1	19459503	19460003	Summit_729	149.315	.
chr1	19463151	19463651	Summit_730	67.1728	.
chr1	19468334	19468834	Summit_731	49.225	.
chr1	19469365	19469865	Summit_732	38.1388	.
chr1	19476788	19477288	Summit_733	61.2964	.
chr1	19477292	19477792	Summit_734	61.2964	.
chr1	19483756	19484256	Summit_735	2.88671	.
chr1	19484451	19484951	Summit_736	12.1413	.
chr1	19485600	19486100	Summit_737	160.552	.
chr1	19487580	19488080	Summit_738	14.5856	.
chr1	19582192	19582692	Summit_739	16.545	.
chr1	19596681	19597181	Summit_740	457.429	.
chr1	19644006	19644506	Summit_741	7.49916	.
chr1	19644574	19645074	Summit_742	7.49916	.
chr1	19653662	19654162	Summit_743	50.7319	.
chr1	19659718	19660218	Summit_744	85.1002	.
chr1	19710944	19711444	Summit_745	61.3422	.
chr1	19715507	19716007	Summit_746	58.1947	.
chr1	19799335	19799835	Summit_747	28.2226	.
chr1	19799860	19800360	Summit_748	30.2145	.
chr1	19882083	19882583	Summit_749	461.965	.
chr1	20078192	20078692	Summit_750	49.2849	.
chr1	20080929	20081429	Summit_751	17.8261	.
chr1	20126017	20126517	Summit_752	23.9383	.
chr1	20152214	20152714	Summit_753	50.0974	.
chr1	20212910	20213410	Summit_754	11.5319	.
chr1	20216585	20217085	Summit_755	16.3443	.
chr1	20322055	20322555	Summit_756	37.6186	.
chr1	20493812	20494312	Summit_757	21.9237	.
chr1	20507353	20507853	Summit_758	12.5281	.
chr1	20507883	20508383	Summit_759	231.668	.
chr1	20633405	20633905	Summit_760	31.6035	.
chr1	20640089	20640589	Summit_761	8.74584	.
chr1	20661281	20661781	Summit_762	1191.1	.
chr1	20678574	20679074	Summit_763	29.1489	.
chr1	20696544	20697044	Summit_764	26.5345	.
chr1	20732034	20732534	Summit_765	39.2775	.
chr1	20732975	20733475	Summit_766	75.0302	.
chr1	20786604	20787104	Summit_767	391.164	.
chr1	20932228	20932728	Summit_768	36.0624	.
chr1	20964789	20965289	Summit_769	94.239	.
chr1	21022242	21022742	Summit_770	81.3457	.
chr1	21175772	21176272	Summit_771	25.3226	.
chr1	21176706	21177206	Summit_772	446.489	.
chr1	21216783	21217283	Summit_773	9.33493	.
chr1	21255185	21255685	Summit_774	8.5015	.
chr1	21289990	21290490	Summit_775	4.35234	.
chr1	21290609	21291109	Summit_776	80.078	.
chr1	21292891	21293391	Summit_777	193.849	.
chr1	21293486	21293986	Summit_778	110.55	.
chr1	21294350	21294850	Summit_779	358.792	.
chr1	21324343	21324843	Summit_780	32.6784	.
chr1	21334087	21334587	Summit_781	92.3032	.
chr1	21334618	21335118	Summit_782	13.0526	.
chr1	21344554	21345054	Summit_783	5.61728	.
chr1	21345420	21345920	Summit_784	116.334	.
chr1	21439867	21440367	Summit_785	49.7179	.
chr1	21514175	21514675	Summit_786	36.4803	.
chr1	21607706	21608206	Summit_787	97.4629	.
chr1	21659135	21659635	Summit_788	19.3688	.
chr1	21762046	21762546	Summit_789	88.4644	.
chr1	21763193	21763693	Summit_790	6.83944	.
chr1	21779742	21780242	Summit_791	184.681	.
chr1	21780403	21780903	Summit_792	4.78357	.
chr1	21781516	21782016	Summit_793	19.3688	.
chr1	21782178	21782678	Summit_794	136.555	.
chr1	21782969	21783469	Summit_795	266.263	.
chr1	21791547	21792047	Summit_796	89.5091	.
chr1	21852225	21852725	Summit_797	24.1172	.
chr1	21866003	21866503	Summit_798	83.3954	.
chr1	21909643	21910143	Summit_799	17.8515	.
chr1	21963882	21964382	Summit_800	30.9457	.
chr1	22019011	22019511	Summit_801	24.913	.
chr1	22024406	22024906	Summit_802	17.4952	.
chr1	22025080	22025580	Summit_803	104.091	.
chr1	22025664	22026164	Summit_804	280.013	.
chr1	22026844	22027344	Summit_805	9.24825	.
chr1	22039664	22040164	Summit_806	469.396	.
chr1	22048359	22048859	Summit_807	13.5017	.
chr1	22052393	22052893	Summit_808	294.118	.
chr1	22053205	22053705	Summit_809	32.7074	.
chr1	22088993	22089493	Summit_810	13.166	.
chr1	22092315	22092815	Summit_811	14.8492	.
chr1	22105512	22106012	Summit_812	9.52368	.
chr1	22118884	22119384	Summit_813	32.514	.
chr1	22131795	22132295	Summit_814	9.98232	.
chr1	22166424	22166924	Summit_815	7.7931	.
chr1	22176172	22176672	Summit_816	57.3289	.
chr1	22177360	22177860	Summit_817	47.4106	.
chr1	22416467	22416967	Summit_818	16.0214	.
chr1	22420419	22420919	Summit_819	8.06062	.
chr1	22451638	22452138	Summit_820	242.667	.
chr1	22452444	22452944	Summit_821	13.166	.
chr1	22704389	22704889	Summit_822	32.9108	.
chr1	22712372	22712872	Summit_823	18.0003	.
chr1	22754089	22754589	Summit_824	45.6249	.
chr1	22763447	22763947	Summit_825	33.5966	.
chr1	22854674	22855174	Summit_826	31.0382	.
chr1	22964123	22964623	Summit_827	11.8147	.
chr1	22976367	22976867	Summit_828	30.1685	.
chr1	23019137	23019637	Summit_829	302.869	.
chr1	23019944	23020444	Summit_830	20.6327	.
chr1	23032713	23033213	Summit_831	55.0195	.
chr1	23098649	23099149	Summit_832	8.75897	.
chr1	23113839	23114339	Summit_833	19.0626	.
chr1	23149060	23149560	Summit_834	14.2929	.
chr1	23167524	23168024	Summit_835	9.33493	.
chr1	23168628	23169128	Summit_836	105.243	.
chr1	23169618	23170118	Summit_837	8.75897	.
chr1	23177414	23177914	Summit_838	76.2225	.
chr1	23343702	23344202	Summit_839	26.287	.
chr1	23344226	23344726	Summit_840	802.959	.
chr1	23344868	23345368	Summit_841	2.49163	.
chr1	23368137	23368637	Summit_842	1158.59	.
chr1	23368750	23369250	Summit_843	284.697	.
chr1	23369429	23369929	Summit_844	4.09619	.
chr1	23378184	23378684	Summit_845	63.2584	.
chr1	23392362	23392862	Summit_846	13.7178	.
chr1	23403789	23404289	Summit_847	22.2553	.
chr1	23484350	23484850	Summit_848	46.382	.
chr1	23497064	23497564	Summit_849	9.97681	.
chr1	23524721	23525221	Summit_850	25.5993	.
chr1	23525703	23526203	Summit_851	42.8877	.
chr1	23528540	23529040	Summit_852	138.253	.
chr1	23529719	23530219	Summit_853	5.39269	.
chr1	23531196	23531696	Summit_854	88.2474	.
chr1	23533209	23533709	Summit_855	12.3491	.
chr1	23539728	23540228	Summit_856	150.021	.
chr1	23544572	23545072	Summit_857	14.0367	.
chr1	23554709	23555209	Summit_858	114.555	.
chr1	23558150	23558650	Summit_859	25.6762	.
chr1	23558700	23559200	Summit_860	9.47961	.
chr1	23559306	23559806	Summit_861	386.938	.
chr1	23562265	23562765	Summit_862	24.9145	.
chr1	23574312	23574812	Summit_863	91.6586	.
chr1	23577263	23577763	Summit_864	213.877	.
chr1	23589378	23589878	Summit_865	11.5604	.
chr1	23590383	23590883	Summit_866	62.2549	.
chr1	23591485	23591985	Summit_867	29.878	.
chr1	23591995	23592495	Summit_868	29.878	.
chr1	23592505	23593005	Summit_869	29.878	.
chr1	23594941	23595441	Summit_870	48.4606	.
chr1	23600286	23600786	Summit_871	20.7494	.
chr1	23611890	23612390	Summit_872	13.4621	.
chr1	23613092	23613592	Summit_873	30.9022	.
chr1	23614095	23614595	Summit_874	9.73799	.
chr1	23619591	23620091	Summit_875	80.1174	.
chr1	23634894	23635394	Summit_876	28.7612	.
chr1	23637289	23637789	Summit_877	13.5205	.
chr1	23691527	23692027	Summit_878	157.09	.
chr1	23719278	23719778	Summit_879	12.6531	.
chr1	23720139	23720639	Summit_880	199.449	.
chr1	23722592	23723092	Summit_881	33.1524	.
chr1	23723562	23724062	Summit_882	26.791	.
chr1	23726609	23727109	Summit_883	6.6608	.
chr1	23727296	23727796	Summit_884	19.4262	.
chr1	23728506	23729006	Summit_885	149.187	.
chr1	23743231	23743731	Summit_886	88.3297	.
chr1	23744386	23744886	Summit_887	5.59739	.
chr1	23745479	23745979	Summit_888	14.0436	.
chr1	23751211	23751711	Summit_889	8.308	.
chr1	23772085	23772585	Summit_890	37.9848	.
chr1	23778261	23778761	Summit_891	87.7401	.
chr1	23790827	23791327	Summit_892	143.915	.
chr1	23791584	23792084	Summit_893	6.06259	.
chr1	23799515	23800015	Summit_894	16.0311	.
chr1	23800626	23801126	Summit_895	293.632	.
chr1	23809660	23810160	Summit_896	52.5534	.
chr1	23810744	23811244	Summit_897	30.2594	.
chr1	23825187	23825687	Summit_898	95.8261	.
chr1	23825720	23826220	Summit_899	61.3736	.
chr1	23838335	23838835	Summit_900	73.5922	.
chr1	23867524	23868024	Summit_901	13.9508	.
chr1	23868114	23868614	Summit_902	278.693	.
chr1	23888225	23888725	Summit_903	28.242	.
chr1	23888982	23889482	Summit_904	38.4729	.
chr1	23904667	23905167	Summit_905	109.416	.
chr1	23906660	23907160	Summit_906	15.1791	.
chr1	23908769	23909269	Summit_907	106.633	.
chr1	23909344	23909844	Summit_908	35.3302	.
chr1	23910111	23910611	Summit_909	18.3795	.
chr1	23910746	23911246	Summit_910	67.0729	.
chr1	23911933	23912433	Summit_911	7.69094	.
chr1	23913091	23913591	Summit_912	47.9936	.
chr1	23916660	23917160	Summit_913	61.2868	.
chr1	23958316	23958816	Summit_914	193.529	.
chr1	23958874	23959374	Summit_915	193.529	.
chr1	23959446	23959946	Summit_916	409.49	.
chr1	23964381	23964881	Summit_917	20.5746	.
chr1	23964951	23965451	Summit_918	2.49163	.
chr1	23980172	23980672	Summit_919	491.593	.
chr1	24070747	24071247	Summit_920	17.571	.
chr1	24150399	24150899	Summit_921	39.1418	.
chr1	24187186	24187686	Summit_922	18.8762	.
chr1	24189456	24189956	Summit_923	44.4176	.
chr1	24190037	24190537	Summit_924	51.7799	.
chr1	24190851	24191351	Summit_925	123.053	.
chr1	24191899	24192399	Summit_926	30.6009	.
chr1	24199243	24199743	Summit_927	21.5953	.
chr1	24201869	24202369	Summit_928	15.9671	.
chr1	24203379	24203879	Summit_929	58.1416	.
chr1	24226723	24227223	Summit_930	24.2321	.
chr1	24228252	24228752	Summit_931	40.114	.
chr1	24321639	24322139	Summit_932	26.3382	.
chr1	24351191	24351691	Summit_933	27.1841	.
chr1	24365136	24365636	Summit_934	23.8731	.
chr1	24373010	24373510	Summit_935	23.0204	.
chr1	24384205	24384705	Summit_936	40.6389	.
chr1	24391278	24391778	Summit_937	28.4686	.
chr1	24391974	24392474	Summit_938	169.334	.
chr1	24392882	24393382	Summit_939	12.8794	.
chr1	24413488	24413988	Summit_940	63.1735	.
chr1	24415412	24415912	Summit_941	748.808	.
chr1	24416149	24416649	Summit_942	2.79206	.
chr1	24416764	24417264	Summit_943	37.6045	.
chr1	24481046	24481546	Summit_944	28.7612	.
chr1	24502688	24503188	Summit_945	41.3322	.
chr1	24534980	24535480	Summit_946	41.9147	.
chr1	24536476	24536976	Summit_947	45.5161	.
chr1	24587176	24587676	Summit_948	17.3335	.
chr1	24641695	24642195	Summit_949	6.45101	.
chr1	24642854	24643354	Summit_950	923.231	.
chr1	24643932	24644432	Summit_951	4.8116	.
chr1	24694261	24694761	Summit_952	16.9645	.
chr1	24705229	24705729	Summit_953	22.6585	.
chr1	24727412	24727912	Summit_954	124.189	.
chr1	24733247	24733747	Summit_955	95.6674	.
chr1	24742252	24742752	Summit_956	42.6737	.
chr1	24743389	24743889	Summit_957	42.3402	.
chr1	24744910	24745410	Summit_958	1069.25	.
chr1	24745868	24746368	Summit_959	8.60427	.
chr1	24746590	24747090	Summit_960	15.1791	.
chr1	24748420	24748920	Summit_961	100.457	.
chr1	24749076	24749576	Summit_962	22.2467	.
chr1	24847931	24848431	Summit_963	274.876	.
chr1	24848438	24848938	Summit_964	18.938	.
chr1	24898135	24898635	Summit_965	29.3967	.
chr1	24898806	24899306	Summit_966	6.01125	.
chr1	24899775	24900275	Summit_967	15.9159	.
chr1	24901336	24901836	Summit_968	18.4862	.
chr1	24920537	24921037	Summit_969	15.2075	.
chr1	24923468	24923968	Summit_970	41.6499	.
chr1	24923979	24924479	Summit_971	41.6499	.
chr1	24925028	24925528	Summit_972	48.8811	.
chr1	24926525	24927025	Summit_973	10.4903	.
chr1	24928762	24929262	Summit_974	56.049	.
chr1	24929617	24930117	Summit_975	52.3493	.
chr1	24930222	24930722	Summit_976	606.182	.
chr1	24932243	24932743	Summit_977	18.2313	.
chr1	24947272	24947772	Summit_978	228.954	.
chr1	24947975	24948475	Summit_979	11.4897	.
chr1	24955077	24955577	Summit_980	64.3841	.
chr1	24956877	24957377	Summit_981	25.0471	.
chr1	24963422	24963922	Summit_982	35.9741	.
chr1	24964085	24964585	Summit_983	6.01125	.
chr1	24964959	24965459	Summit_984	475.886	.
chr1	24965636	24966136	Summit_985	5.22152	.
chr1	24966575	24967075	Summit_986	35.837	.
chr1	24988151	24988651	Summit_987	22.0671	.
chr1	24997462	24997962	Summit_988	14.2812	.
chr1	25019329	25019829	Summit_989	314.764	.
chr1	25021807	25022307	Summit_990	9.53794	.
chr1	25022358	25022858	Summit_991	598.642	.
chr1	25028812	25029312	Summit_992	63.9352	.
chr1	25030738	25031238	Summit_993	174.333	.
chr1	25032019	25032519	Summit_994	196.876	.
chr1	25032819	25033319	Summit_995	3.76588	.
chr1	25033833	25034333	Summit_996	88.4682	.
chr1	25046015	25046515	Summit_997	13.433	.
chr1	25095582	25096082	Summit_998	12.116	.
chr1	25099483	25099983	Summit_999	13.5616	.
chr1	25101375	25101875	Summit_1000	52.9887	.
chr1	25106302	25106802	Summit_1001	27.7144	.
chr1	25128084	25128584	Summit_1002	91.1432	.
chr1	25140046	25140546	Summit_1003	172.556	.
chr1	25145756	25146256	Summit_1004	10.2392	.
chr1	25232314	25232814	Summit_1005	220.903	.
chr1	25233002	25233502	Summit_1006	125.681	.
chr1	25236807	25237307	Summit_1007	51.3404	.
chr1	25239722	25240222	Summit_1008	436.305	.
chr1	25246311	25246811	Summit_1009	12.8081	.
chr1	25247318	25247818	Summit_1010	336.117	.
chr1	25266564	25267064	Summit_1011	13.4521	.
chr1	25267711	25268211	Summit_1012	74.8696	.
chr1	25336908	25337408	Summit_1013	31.4239	.
chr1	25338135	25338635	Summit_1014	296.27	.
chr1	25430516	25431016	Summit_1015	647.55	.
chr1	25435537	25436037	Summit_1016	19.0463	.
chr1	25447488	25447988	Summit_1017	83.2674	.
chr1	25473670	25474170	Summit_1018	10.7543	.
chr1	25543451	25543951	Summit_1019	63.0538	.
chr1	25548861	25549361	Summit_1020	6.83944	.
chr1	25549479	25549979	Summit_1021	487.579	.
chr1	25550263	25550763	Summit_1022	1.42107	.
chr1	25562396	25562896	Summit_1023	71.7842	.
chr1	25608461	25608961	Summit_1024	65.8096	.
chr1	25615632	25616132	Summit_1025	7.5684	.
chr1	25616274	25616774	Summit_1026	123.578	.
chr1	25616978	25617478	Summit_1027	13.3817	.
chr1	25620108	25620608	Summit_1028	24.9173	.
chr1	25642665	25643165	Summit_1029	28.5122	.
chr1	25675959	25676459	Summit_1030	377.798	.
chr1	25730696	25731196	Summit_1031	18.4443	.
chr1	25774869	25775369	Summit_1032	33.1105	.
chr1	25796847	25797347	Summit_1033	10.2588	.
chr1	25802909	25803409	Summit_1034	41.1581	.
chr1	25804598	25805098	Summit_1035	40.3897	.
chr1	25809551	25810051	Summit_1036	9.03675	.
chr1	25810735	25811235	Summit_1037	22.4118	.
chr1	25819041	25819541	Summit_1038	2.49163	.
chr1	25819740	25820240	Summit_1039	488.72	.
chr1	25820506	25821006	Summit_1040	118.62	.
chr1	25821202	25821702	Summit_1041	2.49163	.
chr1	25859264	25859764	Summit_1042	153.73	.
chr1	25874970	25875470	Summit_1043	28.6575	.
chr1	25875476	25875976	Summit_1044	28.6575	.
chr1	25895319	25895819	Summit_1045	114.908	.
chr1	25905255	25905755	Summit_1046	134.533	.
chr1	25906243	25906743	Summit_1047	161.815	.
chr1	25906889	25907389	Summit_1048	1.92935	.
chr1	25971312	25971812	Summit_1049	33.5016	.
chr1	25996904	25997404	Summit_1050	21.2742	.
chr1	25997937	25998437	Summit_1051	831.855	.
chr1	26035269	26035769	Summit_1052	170.841	.
chr1	26035833	26036333	Summit_1053	67.5295	.
chr1	26036368	26036868	Summit_1054	4.76177	.
chr1	26110838	26111338	Summit_1055	115.17	.
chr1	26111461	26111961	Summit_1056	255.055	.
chr1	26112008	26112508	Summit_1057	53.9951	.
chr1	26113427	26113927	Summit_1058	10.2409	.
chr1	26126340	26126840	Summit_1059	34.2263	.
chr1	26144985	26145485	Summit_1060	18.7457	.
chr1	26169612	26170112	Summit_1061	237.669	.
chr1	26233807	26234307	Summit_1062	882.123	.
chr1	26234846	26235346	Summit_1063	13.9508	.
chr1	26275526	26276026	Summit_1064	30.1553	.
chr1	26276172	26276672	Summit_1065	17.8413	.
chr1	26279756	26280256	Summit_1066	163.195	.
chr1	26284755	26285255	Summit_1067	50.8784	.
chr1	26287285	26287785	Summit_1068	93.002	.
chr1	26288511	26289011	Summit_1069	57.1439	.
chr1	26289050	26289550	Summit_1070	57.1439	.
chr1	26289674	26290174	Summit_1071	81.7047	.
chr1	26290230	26290730	Summit_1072	3.4295	.
chr1	26306429	26306929	Summit_1073	493.147	.
chr1	26307102	26307602	Summit_1074	4.6069	.
chr1	26315262	26315762	Summit_1075	35.2306	.
chr1	26317033	26317533	Summit_1076	7.26741	.
chr1	26317646	26318146	Summit_1077	96.0456	.
chr1	26318571	26319071	Summit_1078	47.4555	.
chr1	26319505	26320005	Summit_1079	45.9005	.
chr1	26320877	26321377	Summit_1080	5.49575	.
chr1	26321431	26321931	Summit_1081	73.5378	.
chr1	26336250	26336750	Summit_1082	32.4386	.
chr1	26363749	26364249	Summit_1083	22.2687	.
chr1	26378303	26378803	Summit_1084	67.409	.
chr1	26416983	26417483	Summit_1085	35.6903	.
chr1	26432008	26432508	Summit_1086	620.825	.
chr1	26471356	26471856	Summit_1087	1.30472	.
chr1	26472249	26472749	Summit_1088	128.381	.
chr1	26472909	26473409	Summit_1089	223.382	.
chr1	26500225	26500725	Summit_1090	166.754	.
chr1	26529567	26530067	Summit_1091	78.7671	.
chr1	26537948	26538448	Summit_1092	12.3703	.
chr1	26540326	26540826	Summit_1093	12.9451	.
chr1	26541320	26541820	Summit_1094	6.9868	.
chr1	26541846	26542346	Summit_1095	421.605	.
chr1	26543012	26543512	Summit_1096	55.1899	.
chr1	26543961	26544461	Summit_1097	2.56595	.
chr1	26545514	26546014	Summit_1098	400.681	.
chr1	26546193	26546693	Summit_1099	3.83741	.
chr1	26580796	26581296	Summit_1100	70.0141	.
chr1	26582622	26583122	Summit_1101	54.2808	.
chr1	26620526	26621026	Summit_1102	255.298	.
chr1	26621672	26622172	Summit_1103	2.50637	.
chr1	26677400	26677900	Summit_1104	23.7629	.
chr1	26692240	26692740	Summit_1105	131.598	.
chr1	26692922	26693422	Summit_1106	213.33	.
chr1	26694618	26695118	Summit_1107	12.116	.
chr1	26695416	26695916	Summit_1108	239.073	.
chr1	26696842	26697342	Summit_1109	33.4542	.
chr1	26697987	26698487	Summit_1110	69.8168	.
chr1	26723363	26723863	Summit_1111	18.7782	.
chr1	26743228	26743728	Summit_1112	2.81198	.
chr1	26743967	26744467	Summit_1113	643.323	.
chr1	26771576	26772076	Summit_1114	9.82336	.
chr1	26786678	26787178	Summit_1115	65.6805	.
chr1	26787791	26788291	Summit_1116	300.653	.
chr1	26789043	26789543	Summit_1117	55.5479	.
chr1	26820679	26821179	Summit_1118	165.872	.
chr1	26826388	26826888	Summit_1119	60.0596	.
chr1	26828580	26829080	Summit_1120	17.1907	.
chr1	26833463	26833963	Summit_1121	286.62	.
chr1	26838816	26839316	Summit_1122	319.189	.
chr1	26853003	26853503	Summit_1123	24.4739	.
chr1	26864298	26864798	Summit_1124	20.4794	.
chr1	26864949	26865449	Summit_1125	667.004	.
chr1	26865790	26866290	Summit_1126	149.261	.
chr1	26877869	26878369	Summit_1127	17.8772	.
chr1	26890023	26890523	Summit_1128	126	.
chr1	26900129	26900629	Summit_1129	91.053	.
chr1	26921402	26921902	Summit_1130	701.194	.
chr1	26932453	26932953	Summit_1131	26.7314	.
chr1	26993493	26993993	Summit_1132	41.5555	.
chr1	26997610	26998110	Summit_1133	68.8717	.
chr1	27012760	27013260	Summit_1134	43.4849	.
chr1	27044505	27045005	Summit_1135	35.8776	.
chr1	27097362	27097862	Summit_1136	28.9267	.
chr1	27099400	27099900	Summit_1137	27.9087	.
chr1	27102625	27103125	Summit_1138	29.1507	.
chr1	27106522	27107022	Summit_1139	30.2032	.
chr1	27112008	27112508	Summit_1140	82.5058	.
chr1	27133920	27134420	Summit_1141	47.9608	.
chr1	27137063	27137563	Summit_1142	14.939	.
chr1	27153972	27154472	Summit_1143	2.33203	.
chr1	27154910	27155410	Summit_1144	287.322	.
chr1	27161552	27162052	Summit_1145	29.5434	.
chr1	27197826	27198326	Summit_1146	6.66676	.
chr1	27234262	27234762	Summit_1147	551.112	.
chr1	27235334	27235834	Summit_1148	26.2158	.
chr1	27252585	27253085	Summit_1149	9.7326	.
chr1	27284654	27285154	Summit_1150	9.72563	.
chr1	27300694	27301194	Summit_1151	27.9436	.
chr1	27321941	27322441	Summit_1152	550.048	.
chr1	27341609	27342109	Summit_1153	64.4781	.
chr1	27342344	27342844	Summit_1154	8.74104	.
chr1	27343205	27343705	Summit_1155	48.8842	.
chr1	27357331	27357831	Summit_1156	56.8624	.
chr1	27365249	27365749	Summit_1157	37.1963	.
chr1	27365854	27366354	Summit_1158	35.9629	.
chr1	27392271	27392771	Summit_1159	159.957	.
chr1	27395317	27395817	Summit_1160	36.0624	.
chr1	27403342	27403842	Summit_1161	12.6847	.
chr1	27416381	27416881	Summit_1162	20.898	.
chr1	27418273	27418773	Summit_1163	98.1165	.
chr1	27418797	27419297	Summit_1164	4.11355	.
chr1	27435724	27436224	Summit_1165	20.9895	.
chr1	27436381	27436881	Summit_1166	7.17406	.
chr1	27442614	27443114	Summit_1167	45.5683	.
chr1	27445472	27445972	Summit_1168	37.3846	.
chr1	27481079	27481579	Summit_1169	18.7397	.
chr1	27481876	27482376	Summit_1170	49.4251	.
chr1	27483235	27483735	Summit_1171	15.1791	.
chr1	27488432	27488932	Summit_1172	13.1828	.
chr1	27489045	27489545	Summit_1173	31.1481	.
chr1	27489985	27490485	Summit_1174	493.829	.
chr1	27491691	27492191	Summit_1175	10.4363	.
chr1	27492419	27492919	Summit_1176	4.84168	.
chr1	27499975	27500475	Summit_1177	14.2771	.
chr1	27525406	27525906	Summit_1178	29.887	.
chr1	27527934	27528434	Summit_1179	14.0367	.
chr1	27568360	27568860	Summit_1180	344.239	.
chr1	27603885	27604385	Summit_1181	90.2455	.
chr1	27608512	27609012	Summit_1182	32.3734	.
chr1	27609115	27609615	Summit_1183	34.5135	.
chr1	27625124	27625624	Summit_1184	51.5164	.
chr1	27626386	27626886	Summit_1185	58.5946	.
chr1	27630699	27631199	Summit_1186	81.8214	.
chr1	27631522	27632022	Summit_1187	106.023	.
chr1	27632533	27633033	Summit_1188	139.337	.
chr1	27634133	27634633	Summit_1189	14.4159	.
chr1	27636396	27636896	Summit_1190	2.79206	.
chr1	27636946	27637446	Summit_1191	46.4042	.
chr1	27643807	27644307	Summit_1192	28.5122	.
chr1	27658867	27659367	Summit_1193	56.8071	.
chr1	27659697	27660197	Summit_1194	172.52	.
chr1	27663004	27663504	Summit_1195	186.708	.
chr1	27669143	27669643	Summit_1196	22.6433	.
chr1	27672075	27672575	Summit_1197	187.243	.
chr1	27689370	27689870	Summit_1198	22.17	.
chr1	27725526	27726026	Summit_1199	1216.85	.
chr1	27772789	27773289	Summit_1200	831.223	.
chr1	27773995	27774495	Summit_1201	8.96123	.
chr1	27830513	27831013	Summit_1202	280.394	.
chr1	27858056	27858556	Summit_1203	46.9317	.
chr1	27863035	27863535	Summit_1204	49.0368	.
chr1	27864202	27864702	Summit_1205	29.5134	.
chr1	27869066	27869566	Summit_1206	36.4551	.
chr1	27869702	27870202	Summit_1207	4.84168	.
chr1	27872420	27872920	Summit_1208	32.4897	.
chr1	27873083	27873583	Summit_1209	23.5955	.
chr1	27873652	27874152	Summit_1210	5.61728	.
chr1	27874539	27875039	Summit_1211	7.26741	.
chr1	27875153	27875653	Summit_1212	243.284	.
chr1	27884183	27884683	Summit_1213	145.632	.
chr1	27887127	27887627	Summit_1214	47.552	.
chr1	27889448	27889948	Summit_1215	16.3449	.
chr1	27890393	27890893	Summit_1216	154.638	.
chr1	27891466	27891966	Summit_1217	71.3446	.
chr1	27914466	27914966	Summit_1218	692.708	.
chr1	27959871	27960371	Summit_1219	63.1079	.
chr1	27960591	27961091	Summit_1220	63.1079	.
chr1	28056129	28056629	Summit_1221	38.8434	.
chr1	28069973	28070473	Summit_1222	23.0024	.
chr1	28087712	28088212	Summit_1223	24.7037	.
chr1	28088434	28088934	Summit_1224	592.318	.
chr1	28127568	28128068	Summit_1225	97.982	.
chr1	28135504	28136004	Summit_1226	23.9028	.
chr1	28144435	28144935	Summit_1227	159.261	.
chr1	28147342	28147842	Summit_1228	9.06697	.
chr1	28148047	28148547	Summit_1229	136.475	.
chr1	28169257	28169757	Summit_1230	134.26	.
chr1	28169850	28170350	Summit_1231	2.65076	.
chr1	28171132	28171632	Summit_1232	12.6531	.
chr1	28172589	28173089	Summit_1233	358.352	.
chr1	28173315	28173815	Summit_1234	7.80753	.
chr1	28175105	28175605	Summit_1235	58.09	.
chr1	28176466	28176966	Summit_1236	91.3122	.
chr1	28199856	28200356	Summit_1237	244.955	.
chr1	28232737	28233237	Summit_1238	132.771	.
chr1	28235291	28235791	Summit_1239	9.06697	.
chr1	28235798	28236298	Summit_1240	530.886	.
chr1	28236719	28237219	Summit_1241	4.78693	.
chr1	28243842	28244342	Summit_1242	2.34219	.
chr1	28244779	28245279	Summit_1243	93.5116	.
chr1	28245469	28245969	Summit_1244	30.5165	.
chr1	28246322	28246822	Summit_1245	83.6903	.
chr1	28247072	28247572	Summit_1246	1040.73	.
chr1	28248344	28248844	Summit_1247	51.8349	.
chr1	28248932	28249432	Summit_1248	6.13775	.
chr1	28249437	28249937	Summit_1249	6.13775	.
chr1	28258621	28259121	Summit_1250	3.10478	.
chr1	28259150	28259650	Summit_1251	578.322	.
chr1	28259935	28260435	Summit_1252	16.175	.
chr1	28328733	28329233	Summit_1253	319.941	.
chr1	28329472	28329972	Summit_1254	6.42065	.
chr1	28369382	28369882	Summit_1255	188.374	.
chr1	28370147	28370647	Summit_1256	26.2144	.
chr1	28417379	28417879	Summit_1257	20.2159	.
chr1	28505715	28506215	Summit_1258	385.696	.
chr1	28509176	28509676	Summit_1259	8.75897	.
chr1	28510190	28510690	Summit_1260	5.61728	.
chr1	28511308	28511808	Summit_1261	33.3136	.
chr1	28516789	28517289	Summit_1262	1.92935	.
chr1	28517398	28517898	Summit_1263	6.10416	.
chr1	28518007	28518507	Summit_1264	219.74	.
chr1	28518808	28519308	Summit_1265	9.47961	.
chr1	28552724	28553224	Summit_1266	243.11	.
chr1	28553289	28553789	Summit_1267	243.11	.
chr1	28581071	28581571	Summit_1268	57.7107	.
chr1	28581642	28582142	Summit_1269	353.12	.
chr1	28582660	28583160	Summit_1270	17.2099	.
chr1	28586929	28587429	Summit_1271	100.107	.
chr1	28642879	28643379	Summit_1272	381.419	.
chr1	28643656	28644156	Summit_1273	46.7424	.
chr1	28648572	28649072	Summit_1274	352.744	.
chr1	28668421	28668921	Summit_1275	128.87	.
chr1	28669033	28669533	Summit_1276	57.9886	.
chr1	28669710	28670210	Summit_1277	50.2501	.
chr1	28736595	28737095	Summit_1278	545.805	.
chr1	28737318	28737818	Summit_1279	19.6765	.
chr1	28775093	28775593	Summit_1280	16.0214	.
chr1	28785103	28785603	Summit_1281	28.5543	.
chr1	28877100	28877600	Summit_1282	23.2745	.
chr1	28882006	28882506	Summit_1283	26.6525	.
chr1	28884906	28885406	Summit_1284	59.9842	.
chr1	28886864	28887364	Summit_1285	81.7813	.
chr1	28887490	28887990	Summit_1286	15.7155	.
chr1	28914137	28914637	Summit_1287	178.396	.
chr1	28915271	28915771	Summit_1288	2.84704	.
chr1	28926805	28927305	Summit_1289	168.26	.
chr1	28962388	28962888	Summit_1290	24.4739	.
chr1	29181765	29182265	Summit_1291	521.767	.
chr1	29202739	29203239	Summit_1292	54.7799	.
chr1	29210533	29211033	Summit_1293	11.2661	.
chr1	29230709	29231209	Summit_1294	194.111	.
chr1	29236233	29236733	Summit_1295	63.4193	.
chr1	29513284	29513784	Summit_1296	9.29536	.
chr1	29706883	29707383	Summit_1297	12.7731	.
chr1	29708897	29709397	Summit_1298	8.308	.
chr1	30380277	30380777	Summit_1299	11.6659	.
chr1	30708030	30708530	Summit_1300	8.78183	.
chr1	30718014	30718514	Summit_1301	674.239	.
chr1	30718550	30719050	Summit_1302	213.932	.
chr1	30719067	30719567	Summit_1303	154.238	.
chr1	30730198	30730698	Summit_1304	8.74539	.
chr1	30732498	30732998	Summit_1305	27.6499	.
chr1	30743605	30744105	Summit_1306	164.837	.
chr1	30745409	30745909	Summit_1307	25.3226	.
chr1	30745981	30746481	Summit_1308	38.1706	.
chr1	30746919	30747419	Summit_1309	28.4697	.
chr1	30748639	30749139	Summit_1310	61.8446	.
chr1	30749752	30750252	Summit_1311	106.645	.
chr1	30750771	30751271	Summit_1312	90.224	.
chr1	30753683	30754183	Summit_1313	35.6068	.
chr1	30754630	30755130	Summit_1314	306.716	.
chr1	30756547	30757047	Summit_1315	65.1624	.
chr1	30757518	30758018	Summit_1316	21.1841	.
chr1	30758776	30759276	Summit_1317	50.8371	.
chr1	30759721	30760221	Summit_1318	41.5173	.
chr1	30760579	30761079	Summit_1319	21.9936	.
chr1	30761771	30762271	Summit_1320	14.7203	.
chr1	30762590	30763090	Summit_1321	47.5127	.
chr1	30765148	30765648	Summit_1322	139.801	.
chr1	30765712	30766212	Summit_1323	6.64711	.
chr1	30779555	30780055	Summit_1324	69.7656	.
chr1	30782297	30782797	Summit_1325	15.2964	.
chr1	30782824	30783324	Summit_1326	29.5867	.
chr1	30801726	30802226	Summit_1327	14.3122	.
chr1	30824302	30824802	Summit_1328	164.462	.
chr1	30854085	30854585	Summit_1329	19.9975	.
chr1	30868938	30869438	Summit_1330	23.1621	.
chr1	30881323	30881823	Summit_1331	88.8628	.
chr1	30911279	30911779	Summit_1332	10.2409	.
chr1	30929262	30929762	Summit_1333	8.53065	.
chr1	31010010	31010510	Summit_1334	48.2681	.
chr1	31010574	31011074	Summit_1335	2.50637	.
chr1	31013435	31013935	Summit_1336	84.1143	.
chr1	31065075	31065575	Summit_1337	36.6944	.
chr1	31065592	31066092	Summit_1338	472.62	.
chr1	31154584	31155084	Summit_1339	16.9169	.
chr1	31155188	31155688	Summit_1340	103.744	.
chr1	31162558	31163058	Summit_1341	12.0909	.
chr1	31181471	31181971	Summit_1342	21.0478	.
chr1	31296649	31297149	Summit_1343	1052.94	.
chr1	31297735	31298235	Summit_1344	2.84704	.
chr1	31348362	31348862	Summit_1345	6.66676	.
chr1	31394634	31395134	Summit_1346	69.1316	.
chr1	31413085	31413585	Summit_1347	14.6076	.
chr1	31422650	31423150	Summit_1348	41.1004	.
chr1	31423326	31423826	Summit_1349	308.233	.
chr1	31431670	31432170	Summit_1350	216.575	.
chr1	31441388	31441888	Summit_1351	8.02689	.
chr1	31477013	31477513	Summit_1352	51.9552	.
chr1	31482915	31483415	Summit_1353	111.689	.
chr1	31505902	31506402	Summit_1354	139.283	.
chr1	31509128	31509628	Summit_1355	182.174	.
chr1	31548899	31549399	Summit_1356	110.462	.
chr1	31549764	31550264	Summit_1357	68.3266	.
chr1	31593901	31594401	Summit_1358	36.3221	.
chr1	31605793	31606293	Summit_1359	206.626	.
chr1	31644723	31645223	Summit_1360	487.982	.
chr1	31705090	31705590	Summit_1361	20.1648	.
chr1	31707599	31708099	Summit_1362	14.4159	.
chr1	31744416	31744916	Summit_1363	64.0249	.
chr1	31745524	31746024	Summit_1364	9.7326	.
chr1	31788357	31788857	Summit_1365	153.252	.
chr1	31815805	31816305	Summit_1366	16.1575	.
chr1	31866301	31866801	Summit_1367	13.9943	.
chr1	31881094	31881594	Summit_1368	28.4154	.
chr1	31889217	31889717	Summit_1369	58.2599	.
chr1	31891230	31891730	Summit_1370	45.153	.
chr1	31910931	31911431	Summit_1371	12.0739	.
chr1	31912812	31913312	Summit_1372	48.019	.
chr1	31928591	31929091	Summit_1373	42.0971	.
chr1	31932501	31933001	Summit_1374	8.3423	.
chr1	31935070	31935570	Summit_1375	8.8141	.
chr1	31936586	31937086	Summit_1376	18.9791	.
chr1	31937270	31937770	Summit_1377	23.6719	.
chr1	31938275	31938775	Summit_1378	564.695	.
chr1	31939725	31940225	Summit_1379	177.304	.
chr1	31943439	31943939	Summit_1380	14.939	.
chr1	31944284	31944784	Summit_1381	135.404	.
chr1	31955962	31956462	Summit_1382	123.069	.
chr1	31957683	31958183	Summit_1383	59.877	.
chr1	31964051	31964551	Summit_1384	38.4199	.
chr1	31980837	31981337	Summit_1385	29.9607	.
chr1	31985396	31985896	Summit_1386	17.1907	.
chr1	32013475	32013975	Summit_1387	775.131	.
chr1	32014325	32014825	Summit_1388	31.0509	.
chr1	32072726	32073226	Summit_1389	361.121	.
chr1	32107798	32108298	Summit_1390	130.135	.
chr1	32145046	32145546	Summit_1391	17.5911	.
chr1	32179518	32180018	Summit_1392	286.397	.
chr1	32180300	32180800	Summit_1393	20.0973	.
chr1	32199565	32200065	Summit_1394	9.06697	.
chr1	32200398	32200898	Summit_1395	60.5103	.
chr1	32201107	32201607	Summit_1396	144.855	.
chr1	32201890	32202390	Summit_1397	3.4295	.
chr1	32205405	32205905	Summit_1398	90.7375	.
chr1	32206040	32206540	Summit_1399	3.4295	.
chr1	32222140	32222640	Summit_1400	208.203	.
chr1	32240369	32240869	Summit_1401	22.9143	.
chr1	32241186	32241686	Summit_1402	16.326	.
chr1	32248159	32248659	Summit_1403	57.3213	.
chr1	32249883	32250383	Summit_1404	243.365	.
chr1	32251149	32251649	Summit_1405	61.9592	.
chr1	32251967	32252467	Summit_1406	2.84704	.
chr1	32253601	32254101	Summit_1407	41.474	.
chr1	32255304	32255804	Summit_1408	9.23478	.
chr1	32263703	32264203	Summit_1409	26.7258	.
chr1	32291713	32292213	Summit_1410	548.059	.
chr1	32292492	32292992	Summit_1411	12.7815	.
chr1	32315802	32316302	Summit_1412	2.20392	.
chr1	32316395	32316895	Summit_1413	56.1685	.
chr1	32319869	32320369	Summit_1414	80.7514	.
chr1	32321865	32322365	Summit_1415	10.9238	.
chr1	32322443	32322943	Summit_1416	30.2594	.
chr1	32334427	32334927	Summit_1417	15.2205	.
chr1	32335051	32335551	Summit_1418	67.9362	.
chr1	32336011	32336511	Summit_1419	116.813	.
chr1	32337257	32337757	Summit_1420	161.438	.
chr1	32339457	32339957	Summit_1421	68.5089	.
chr1	32351362	32351862	Summit_1422	185.204	.
chr1	32361797	32362297	Summit_1423	6.6608	.
chr1	32372075	32372575	Summit_1424	13.3122	.
chr1	32394322	32394822	Summit_1425	933.644	.
chr1	32413874	32414374	Summit_1426	19.6566	.
chr1	32431912	32432412	Summit_1427	32.3794	.
chr1	32500496	32500996	Summit_1428	38.8797	.
chr1	32520449	32520949	Summit_1429	132.193	.
chr1	32539389	32539889	Summit_1430	11.829	.
chr1	32612055	32612555	Summit_1431	47.552	.
chr1	32619647	32620147	Summit_1432	115.227	.
chr1	32627545	32628045	Summit_1433	75.8162	.
chr1	32648824	32649324	Summit_1434	14.6683	.
chr1	32649341	32649841	Summit_1435	34.2496	.
chr1	32650275	32650775	Summit_1436	288.278	.
chr1	32650870	32651370	Summit_1437	582.965	.
chr1	32712132	32712632	Summit_1438	28.3738	.
chr1	32716584	32717084	Summit_1439	16.0214	.
chr1	32753562	32754062	Summit_1440	22.5974	.
chr1	32772879	32773379	Summit_1441	29.4456	.
chr1	32798991	32799491	Summit_1442	9.72741	.
chr1	32816334	32816834	Summit_1443	2.70913	.
chr1	32817210	32817710	Summit_1444	698.537	.
chr1	32818111	32818611	Summit_1445	21.6034	.
chr1	32818810	32819310	Summit_1446	227.228	.
chr1	32872523	32873023	Summit_1447	20.319	.
chr1	32892793	32893293	Summit_1448	8.8141	.
chr1	32962198	32962698	Summit_1449	73.7902	.
chr1	32963883	32964383	Summit_1450	60.9806	.
chr1	32964660	32965160	Summit_1451	272.625	.
chr1	32980548	32981048	Summit_1452	13.1272	.
chr1	32981122	32981622	Summit_1453	269.639	.
chr1	32992448	32992948	Summit_1454	305.36	.
chr1	32993049	32993549	Summit_1455	38.1706	.
chr1	33024729	33025229	Summit_1456	18.0003	.
chr1	33036733	33037233	Summit_1457	938.493	.
chr1	33058257	33058757	Summit_1458	31.8646	.
chr1	33080776	33081276	Summit_1459	140.315	.
chr1	33099208	33099708	Summit_1460	38.0846	.
chr1	33119814	33120314	Summit_1461	49.5749	.
chr1	33120396	33120896	Summit_1462	63.635	.
chr1	33127162	33127662	Summit_1463	1259.75	.
chr1	33127987	33128487	Summit_1464	6.71846	.
chr1	33130280	33130780	Summit_1465	29.0853	.
chr1	33180666	33181166	Summit_1466	96.7676	.
chr1	33181803	33182303	Summit_1467	40.6417	.
chr1	33255422	33255922	Summit_1468	14.2913	.
chr1	33256326	33256826	Summit_1469	54.6848	.
chr1	33295420	33295920	Summit_1470	56.4668	.
chr1	33298524	33299024	Summit_1471	23.0204	.
chr1	33342238	33342738	Summit_1472	26.7314	.
chr1	33348758	33349258	Summit_1473	3.50088	.
chr1	33349301	33349801	Summit_1474	37.1963	.
chr1	33349879	33350379	Summit_1475	131.031	.
chr1	33367724	33368224	Summit_1476	29.0824	.
chr1	33425813	33426313	Summit_1477	17.209	.
chr1	33430833	33431333	Summit_1478	192.52	.
chr1	33455726	33456226	Summit_1479	26.6293	.
chr1	33460870	33461370	Summit_1480	89.8122	.
chr1	33470470	33470970	Summit_1481	36.4765	.
chr1	33472260	33472760	Summit_1482	584.711	.
chr1	33633014	33633514	Summit_1483	30.4955	.
chr1	33902879	33903379	Summit_1484	157.967	.
chr1	34163104	34163604	Summit_1485	32.7691	.
chr1	34360549	34361049	Summit_1486	31.8017	.
chr1	34361809	34362309	Summit_1487	20.0515	.
chr1	34529511	34530011	Summit_1488	16.5835	.
chr1	34530436	34530936	Summit_1489	94.3366	.
chr1	34531995	34532495	Summit_1490	55.8583	.
chr1	34597773	34598273	Summit_1491	24.2505	.
chr1	34681452	34681952	Summit_1492	9.47826	.
chr1	34742549	34743049	Summit_1493	39.7134	.
chr1	34786381	34786881	Summit_1494	29.0824	.
chr1	34796948	34797448	Summit_1495	23.4408	.
chr1	34852595	34853095	Summit_1496	171.452	.
chr1	34859556	34860056	Summit_1497	356.685	.
chr1	34866200	34866700	Summit_1498	102.991	.
chr1	34918942	34919442	Summit_1499	13.7674	.
chr1	34980548	34981048	Summit_1500	17.7231	.
chr1	34984351	34984851	Summit_1501	3.50088	.
chr1	34985036	34985536	Summit_1502	138.37	.
chr1	35030940	35031440	Summit_1503	16.3407	.
chr1	35031638	35032138	Summit_1504	294.924	.
chr1	35079210	35079710	Summit_1505	204.465	.
chr1	35191925	35192425	Summit_1506	79.085	.
chr1	35193002	35193502	Summit_1507	871.373	.
chr1	35202034	35202534	Summit_1508	28.401	.
chr1	35268393	35268893	Summit_1509	156.686	.
chr1	35298522	35299022	Summit_1510	41.7491	.
chr1	35450938	35451438	Summit_1511	22.28	.
chr1	35505969	35506469	Summit_1512	50.5158	.
chr1	35507413	35507913	Summit_1513	12.6064	.
chr1	35538307	35538807	Summit_1514	12.8794	.
chr1	35539019	35539519	Summit_1515	12.7815	.
chr1	35539524	35540024	Summit_1516	20.4794	.
chr1	35544975	35545475	Summit_1517	8.50191	.
chr1	35557447	35557947	Summit_1518	393.228	.
chr1	35558254	35558754	Summit_1519	2.81894	.
chr1	35564547	35565047	Summit_1520	30.5511	.
chr1	35568807	35569307	Summit_1521	19.1021	.
chr1	35576963	35577463	Summit_1522	3.10478	.
chr1	35577530	35578030	Summit_1523	47.1938	.
chr1	35578078	35578578	Summit_1524	6.83944	.
chr1	35640518	35641018	Summit_1525	3.20255	.
chr1	35641321	35641821	Summit_1526	200.795	.
chr1	35715393	35715893	Summit_1527	56.8869	.
chr1	35717907	35718407	Summit_1528	3.86078	.
chr1	35718583	35719083	Summit_1529	85.3173	.
chr1	35726835	35727335	Summit_1530	9.52368	.
chr1	35735689	35736189	Summit_1531	8.51159	.
chr1	35769240	35769740	Summit_1532	332.974	.
chr1	35769772	35770272	Summit_1533	476.428	.
chr1	35797931	35798431	Summit_1534	15.723	.
chr1	35882890	35883390	Summit_1535	335.307	.
chr1	35883611	35884111	Summit_1536	19.1685	.
chr1	35894039	35894539	Summit_1537	54.8016	.
chr1	35930089	35930589	Summit_1538	8.55918	.
chr1	35930952	35931452	Summit_1539	406.406	.
chr1	35942677	35943177	Summit_1540	22.1662	.
chr1	36023326	36023826	Summit_1541	228.728	.
chr1	36088696	36089196	Summit_1542	248.35	.
chr1	36089402	36089902	Summit_1543	16.6163	.
chr1	36099537	36100037	Summit_1544	20.9501	.
chr1	36123296	36123796	Summit_1545	27.6707	.
chr1	36134653	36135153	Summit_1546	14.5631	.
chr1	36149384	36149884	Summit_1547	1105.63	.
chr1	36150692	36151192	Summit_1548	169.667	.
chr1	36151718	36152218	Summit_1549	16.3449	.
chr1	36155534	36156034	Summit_1550	89.4411	.
chr1	36156667	36157167	Summit_1551	25.0102	.
chr1	36160842	36161342	Summit_1552	61.7772	.
chr1	36161495	36161995	Summit_1553	1.57961	.
chr1	36162064	36162564	Summit_1554	41.7818	.
chr1	36175284	36175784	Summit_1555	27.7333	.
chr1	36188060	36188560	Summit_1556	59.1752	.
chr1	36223287	36223787	Summit_1557	51.7269	.
chr1	36224029	36224529	Summit_1558	1125.65	.
chr1	36225059	36225559	Summit_1559	3.95569	.
chr1	36305509	36306009	Summit_1560	2.20392	.
chr1	36306166	36306666	Summit_1561	31.6696	.
chr1	36306783	36307283	Summit_1562	654.843	.
chr1	36320848	36321348	Summit_1563	9.0727	.
chr1	36349167	36349667	Summit_1564	117.204	.
chr1	36368946	36369446	Summit_1565	36.4493	.
chr1	36371344	36371844	Summit_1566	19.079	.
chr1	36373771	36374271	Summit_1567	208.526	.
chr1	36374414	36374914	Summit_1568	65.8147	.
chr1	36384874	36385374	Summit_1569	24.9921	.
chr1	36385841	36386341	Summit_1570	727.242	.
chr1	36386356	36386856	Summit_1571	332.974	.
chr1	36390403	36390903	Summit_1572	18.7603	.
chr1	36397669	36398169	Summit_1573	230.877	.
chr1	36401049	36401549	Summit_1574	7.82902	.
chr1	36401589	36402089	Summit_1575	1.66828	.
chr1	36420724	36421224	Summit_1576	38.7567	.
chr1	36450293	36450793	Summit_1577	511.508	.
chr1	36463491	36463991	Summit_1578	7.36073	.
chr1	36464170	36464670	Summit_1579	277.784	.
chr1	36553723	36554223	Summit_1580	9.87001	.
chr1	36575949	36576449	Summit_1581	10.5246	.
chr1	36703665	36704165	Summit_1582	27.9637	.
chr1	37029186	37029686	Summit_1583	14.0037	.
chr1	37094198	37094698	Summit_1584	57.3796	.
chr1	37288825	37289325	Summit_1585	411.879	.
chr1	37293504	37294004	Summit_1586	30.1745	.
chr1	37454766	37455266	Summit_1587	21.3209	.
chr1	37473489	37473989	Summit_1588	7.09602	.
chr1	37474253	37474753	Summit_1589	257.378	.
chr1	37476336	37476836	Summit_1590	16.0399	.
chr1	37477197	37477697	Summit_1591	254.868	.
chr1	37478574	37479074	Summit_1592	9.33493	.
chr1	37479536	37480036	Summit_1593	180.651	.
chr1	37507687	37508187	Summit_1594	33.4876	.
chr1	37513776	37514276	Summit_1595	27.3212	.
chr1	37514602	37515102	Summit_1596	186.065	.
chr1	37554011	37554511	Summit_1597	119.812	.
chr1	37595731	37596231	Summit_1598	467.02	.
chr1	37676205	37676705	Summit_1599	35.2878	.
chr1	37682224	37682724	Summit_1600	7.42816	.
chr1	37689656	37690156	Summit_1601	19.3705	.
chr1	37690357	37690857	Summit_1602	433.347	.
chr1	37691555	37692055	Summit_1603	30.1745	.
chr1	37692143	37692643	Summit_1604	778.053	.
chr1	37755323	37755823	Summit_1605	12.7245	.
chr1	37765834	37766334	Summit_1606	10.2409	.
chr1	37793828	37794328	Summit_1607	66.1915	.
chr1	37796763	37797263	Summit_1608	14.906	.
chr1	37807944	37808444	Summit_1609	255.127	.
chr1	37808964	37809464	Summit_1610	4.27711	.
chr1	37810991	37811491	Summit_1611	45.3939	.
chr1	37819739	37820239	Summit_1612	117.13	.
chr1	37846770	37847270	Summit_1613	10.8699	.
chr1	37859400	37859900	Summit_1614	355.962	.
chr1	37859902	37860402	Summit_1615	355.962	.
chr1	37901382	37901882	Summit_1616	81.3102	.
chr1	37901890	37902390	Summit_1617	4.84168	.
chr1	37922744	37923244	Summit_1618	64.7576	.
chr1	37923348	37923848	Summit_1619	3.40056	.
chr1	37925983	37926483	Summit_1620	65.8269	.
chr1	37930531	37931031	Summit_1621	14.0658	.
chr1	37931609	37932109	Summit_1622	595.086	.
chr1	37946279	37946779	Summit_1623	1.30472	.
chr1	37946792	37947292	Summit_1624	144.821	.
chr1	37989129	37989629	Summit_1625	11.0906	.
chr1	37989871	37990371	Summit_1626	444.746	.
chr1	38012377	38012877	Summit_1627	629.705	.
chr1	38026647	38027147	Summit_1628	12.116	.
chr1	38028053	38028553	Summit_1629	254.958	.
chr1	38028601	38029101	Summit_1630	7.26741	.
chr1	38029998	38030498	Summit_1631	78.1046	.
chr1	38030552	38031052	Summit_1632	2.84704	.
chr1	38046768	38047268	Summit_1633	142.936	.
chr1	38050208	38050708	Summit_1634	5.18352	.
chr1	38050752	38051252	Summit_1635	11.5604	.
chr1	38053021	38053521	Summit_1636	98.3805	.
chr1	38053598	38054098	Summit_1637	19.8706	.
chr1	38061841	38062341	Summit_1638	113.344	.
chr1	38152308	38152808	Summit_1639	57.2015	.
chr1	38173098	38173598	Summit_1640	63.1381	.
chr1	38173766	38174266	Summit_1641	9.94619	.
chr1	38174284	38174784	Summit_1642	9.94619	.
chr1	38190910	38191410	Summit_1643	15.2434	.
chr1	38474687	38475187	Summit_1644	224.302	.
chr1	38475207	38475707	Summit_1645	169.215	.
chr1	38476018	38476518	Summit_1646	2.88809	.
chr1	38527268	38527768	Summit_1647	65.6107	.
chr1	38558529	38559029	Summit_1648	12.1106	.
chr1	38559394	38559894	Summit_1649	112.753	.
chr1	38587023	38587523	Summit_1650	19.6187	.
chr1	38815870	38816370	Summit_1651	162.33	.
chr1	38835165	38835665	Summit_1652	23.6775	.
chr1	38852741	38853241	Summit_1653	25.2568	.
chr1	38858965	38859465	Summit_1654	87.7257	.
chr1	38859621	38860121	Summit_1655	884.82	.
chr1	38872510	38873010	Summit_1656	18.6706	.
chr1	38873195	38873695	Summit_1657	600.122	.
chr1	38990956	38991456	Summit_1658	488.733	.
chr1	38991547	38992047	Summit_1659	8.55561	.
chr1	38992238	38992738	Summit_1660	21.0154	.
chr1	39026107	39026607	Summit_1661	121.383	.
chr1	39038660	39039160	Summit_1662	12.6531	.
chr1	39047722	39048222	Summit_1663	9.47623	.
chr1	39098516	39099016	Summit_1664	45.1041	.
chr1	39102566	39103066	Summit_1665	103.544	.
chr1	39105184	39105684	Summit_1666	49.1997	.
chr1	39105846	39106346	Summit_1667	83.6903	.
chr1	39183713	39184213	Summit_1668	24.2825	.
chr1	39185642	39186142	Summit_1669	12.0643	.
chr1	39192028	39192528	Summit_1670	62.9829	.
chr1	39193211	39193711	Summit_1671	11.2661	.
chr1	39195730	39196230	Summit_1672	11.7958	.
chr1	39196789	39197289	Summit_1673	46.7325	.
chr1	39204382	39204882	Summit_1674	11.2958	.
chr1	39205030	39205530	Summit_1675	37.4303	.
chr1	39214876	39215376	Summit_1676	98.1831	.
chr1	39215462	39215962	Summit_1677	81.8933	.
chr1	39230846	39231346	Summit_1678	61.6578	.
chr1	39268156	39268656	Summit_1679	30.7041	.
chr1	39269004	39269504	Summit_1680	3.57227	.
chr1	39269649	39270149	Summit_1681	248.105	.
chr1	39272163	39272663	Summit_1682	171.782	.
chr1	39398565	39399065	Summit_1683	24.7334	.
chr1	39408554	39409054	Summit_1684	193.761	.
chr1	39410830	39411330	Summit_1685	22.5775	.
chr1	39491370	39491870	Summit_1686	72.5428	.
chr1	39508929	39509429	Summit_1687	14.3122	.
chr1	39509541	39510041	Summit_1688	102.428	.
chr1	39525722	39526222	Summit_1689	266.715	.
chr1	39539091	39539591	Summit_1690	25.7212	.
chr1	39559475	39559975	Summit_1691	28.8107	.
chr1	39574622	39575122	Summit_1692	2.66933	.
chr1	39575560	39576060	Summit_1693	16.1575	.
chr1	39576086	39576586	Summit_1694	6.06259	.
chr1	39576626	39577126	Summit_1695	123.727	.
chr1	39597899	39598399	Summit_1696	42.3134	.
chr1	39598614	39599114	Summit_1697	150.67	.
chr1	39606105	39606605	Summit_1698	44.7362	.
chr1	39609545	39610045	Summit_1699	34.1894	.
chr1	39653444	39653944	Summit_1700	20.8385	.
chr1	39657930	39658430	Summit_1701	32.3441	.
chr1	39666758	39667258	Summit_1702	313.656	.
chr1	39691237	39691737	Summit_1703	87.1192	.
chr1	39720034	39720534	Summit_1704	20.0018	.
chr1	39727181	39727681	Summit_1705	13.7249	.
chr1	39727700	39728200	Summit_1706	2.50637	.
chr1	39738629	39739129	Summit_1707	106.692	.
chr1	39776154	39776654	Summit_1708	34.938	.
chr1	39788903	39789403	Summit_1709	22.9017	.
chr1	39799124	39799624	Summit_1710	269.026	.
chr1	39817248	39817748	Summit_1711	321.364	.
chr1	39825317	39825817	Summit_1712	44.9475	.
chr1	39845535	39846035	Summit_1713	69.0475	.
chr1	39846143	39846643	Summit_1714	2.84704	.
chr1	39883223	39883723	Summit_1715	163.887	.
chr1	39892651	39893151	Summit_1716	10.2588	.
chr1	39900980	39901480	Summit_1717	7.17406	.
chr1	39901867	39902367	Summit_1718	109.478	.
chr1	39919484	39919984	Summit_1719	35.8549	.
chr1	39954908	39955408	Summit_1720	123.329	.
chr1	39955470	39955970	Summit_1721	104.844	.
chr1	39956015	39956515	Summit_1722	3.20255	.
chr1	39960509	39961009	Summit_1723	65.6729	.
chr1	39973414	39973914	Summit_1724	11.0183	.
chr1	39985744	39986244	Summit_1725	16.545	.
chr1	39995874	39996374	Summit_1726	70.9929	.
chr1	40003120	40003620	Summit_1727	44.8562	.
chr1	40003643	40004143	Summit_1728	3.10478	.
chr1	40020601	40021101	Summit_1729	21.459	.
chr1	40032214	40032714	Summit_1730	9.49886	.
chr1	40039181	40039681	Summit_1731	45.434	.
chr1	40039752	40040252	Summit_1732	445.067	.
chr1	40040387	40040887	Summit_1733	1111.66	.
chr1	40059260	40059760	Summit_1734	27.0098	.
chr1	40059882	40060382	Summit_1735	4.21204	.
chr1	40064850	40065350	Summit_1736	82.0188	.
chr1	40078428	40078928	Summit_1737	17.5459	.
chr1	40084673	40085173	Summit_1738	18.5555	.
chr1	40097058	40097558	Summit_1739	98.7175	.
chr1	40153402	40153902	Summit_1740	70.2319	.
chr1	40161091	40161591	Summit_1741	286.262	.
chr1	40185867	40186367	Summit_1742	3.95569	.
chr1	40186386	40186886	Summit_1743	242.187	.
chr1	40232392	40232892	Summit_1744	243.17	.
chr1	40241704	40242204	Summit_1745	186.788	.
chr1	40257793	40258293	Summit_1746	484.551	.
chr1	40312375	40312875	Summit_1747	62.736	.
chr1	40312879	40313379	Summit_1748	62.736	.
chr1	40313458	40313958	Summit_1749	47.4486	.
chr1	40315209	40315709	Summit_1750	129.355	.
chr1	40315852	40316352	Summit_1751	5.61145	.
chr1	40316519	40317019	Summit_1752	34.5661	.
chr1	40338654	40339154	Summit_1753	24.5952	.
chr1	40363691	40364191	Summit_1754	133.554	.
chr1	40373474	40373974	Summit_1755	206.281	.
chr1	40374479	40374979	Summit_1756	130.784	.
chr1	40381450	40381950	Summit_1757	52.3513	.
chr1	40383505	40384005	Summit_1758	12.6435	.
chr1	40384297	40384797	Summit_1759	2.50637	.
chr1	40384825	40385325	Summit_1760	16.1742	.
chr1	40385656	40386156	Summit_1761	366.187	.
chr1	40391646	40392146	Summit_1762	54.8095	.
chr1	40394728	40395228	Summit_1763	11.0039	.
chr1	40400299	40400799	Summit_1764	112.672	.
chr1	40404721	40405221	Summit_1765	7.12711	.
chr1	40449897	40450397	Summit_1766	283.899	.
chr1	40450867	40451367	Summit_1767	111.774	.
chr1	40477003	40477503	Summit_1768	43.8287	.
chr1	40477506	40478006	Summit_1769	43.8287	.
chr1	40508418	40508918	Summit_1770	126.111	.
chr1	40531350	40531850	Summit_1771	294.62	.
chr1	40532767	40533267	Summit_1772	28.7601	.
chr1	40612227	40612727	Summit_1773	21.9306	.
chr1	40628354	40628854	Summit_1774	123.417	.
chr1	40665513	40666013	Summit_1775	76.3796	.
chr1	40668744	40669244	Summit_1776	128.056	.
chr1	40691397	40691897	Summit_1777	429.368	.
chr1	40694299	40694799	Summit_1778	13.5616	.
chr1	40698974	40699474	Summit_1779	17.4824	.
chr1	40699721	40700221	Summit_1780	113.897	.
chr1	40708960	40709460	Summit_1781	377.329	.
chr1	40753140	40753640	Summit_1782	21.0478	.
chr1	40762471	40762971	Summit_1783	23.9028	.
chr1	40764083	40764583	Summit_1784	35.9741	.
chr1	40774100	40774600	Summit_1785	7.1063	.
chr1	40795361	40795861	Summit_1786	34.4923	.
chr1	40802132	40802632	Summit_1787	64.3331	.
chr1	40808960	40809460	Summit_1788	86.5687	.
chr1	40809464	40809964	Summit_1789	86.5687	.
chr1	40818527	40819027	Summit_1790	123.099	.
chr1	40848387	40848887	Summit_1791	8.75897	.
chr1	40849862	40850362	Summit_1792	45.9278	.
chr1	40851638	40852138	Summit_1793	53.8364	.
chr1	40861504	40862004	Summit_1794	6.01125	.
chr1	40862172	40862672	Summit_1795	293.352	.
chr1	40877583	40878083	Summit_1796	12.6064	.
chr1	40898283	40898783	Summit_1797	13.2662	.
chr1	40952439	40952939	Summit_1798	10.3654	.
chr1	40979604	40980104	Summit_1799	667.467	.
chr1	40980150	40980650	Summit_1800	31.7237	.
chr1	40980688	40981188	Summit_1801	35.0898	.
chr1	41003609	41004109	Summit_1802	579.614	.
chr1	41222467	41222967	Summit_1803	17.2481	.
chr1	41240167	41240667	Summit_1804	5.80208	.
chr1	41241167	41241667	Summit_1805	55.6279	.
chr1	41241675	41242175	Summit_1806	55.6279	.
chr1	41242226	41242726	Summit_1807	30.7418	.
chr1	41268142	41268642	Summit_1808	7.5684	.
chr1	41322778	41323278	Summit_1809	7.11177	.
chr1	41344642	41345142	Summit_1810	18.4862	.
chr1	41353739	41354239	Summit_1811	46.8044	.
chr1	41360892	41361392	Summit_1812	411.248	.
chr1	41361824	41362324	Summit_1813	12.9391	.
chr1	41417060	41417560	Summit_1814	16.0153	.
chr1	41432646	41433146	Summit_1815	25.2666	.
chr1	41486214	41486714	Summit_1816	35.9233	.
chr1	41486761	41487261	Summit_1817	1.92935	.
chr1	41487336	41487836	Summit_1818	34.2773	.
chr1	41496121	41496621	Summit_1819	13.2073	.
chr1	41516026	41516526	Summit_1820	59.9592	.
chr1	41574016	41574516	Summit_1821	66.1755	.
chr1	41623218	41623718	Summit_1822	236.807	.
chr1	41639210	41639710	Summit_1823	27.3228	.
chr1	41641414	41641914	Summit_1824	26.409	.
chr1	41661630	41662130	Summit_1825	19.3842	.
chr1	41662239	41662739	Summit_1826	76.3602	.
chr1	41667226	41667726	Summit_1827	90.795	.
chr1	41673546	41674046	Summit_1828	43.0312	.
chr1	41678516	41679016	Summit_1829	28.4758	.
chr1	41698914	41699414	Summit_1830	126.796	.
chr1	41720932	41721432	Summit_1831	78.6503	.
chr1	41727077	41727577	Summit_1832	167.791	.
chr1	41728642	41729142	Summit_1833	734.346	.
chr1	41739030	41739530	Summit_1834	94.9657	.
chr1	41744981	41745481	Summit_1835	35.977	.
chr1	41749922	41750422	Summit_1836	16.6417	.
chr1	41750495	41750995	Summit_1837	16.6417	.
chr1	41751247	41751747	Summit_1838	217.928	.
chr1	41751929	41752429	Summit_1839	97.7161	.
chr1	41799733	41800233	Summit_1840	17.5066	.
chr1	41800459	41800959	Summit_1841	59.3468	.
chr1	41802954	41803454	Summit_1842	114.125	.
chr1	41805863	41806363	Summit_1843	2.20392	.
chr1	41806768	41807268	Summit_1844	39.3017	.
chr1	41810320	41810820	Summit_1845	8.98537	.
chr1	41811329	41811829	Summit_1846	13.9943	.
chr1	41868359	41868859	Summit_1847	66.3464	.
chr1	41870015	41870515	Summit_1848	36.6645	.
chr1	41891391	41891891	Summit_1849	152.289	.
chr1	41917895	41918395	Summit_1850	17.5225	.
chr1	41919923	41920423	Summit_1851	131.569	.
chr1	41950750	41951250	Summit_1852	28.242	.
chr1	41955389	41955889	Summit_1853	129.502	.
chr1	42017210	42017710	Summit_1854	47.671	.
chr1	42035795	42036295	Summit_1855	217.969	.
chr1	42146747	42147247	Summit_1856	14.0751	.
chr1	42173222	42173722	Summit_1857	23.5165	.
chr1	42259353	42259853	Summit_1858	16.0153	.
chr1	42335168	42335668	Summit_1859	194.568	.
chr1	42358743	42359243	Summit_1860	14.0037	.
chr1	42380622	42381122	Summit_1861	70.6785	.
chr1	42456214	42456714	Summit_1862	355.031	.
chr1	42457212	42457712	Summit_1863	2.84704	.
chr1	42462945	42463445	Summit_1864	984.93	.
chr1	42658097	42658597	Summit_1865	394.146	.
chr1	42661033	42661533	Summit_1866	15.5378	.
chr1	42681420	42681920	Summit_1867	13.2073	.
chr1	42682032	42682532	Summit_1868	1016.38	.
chr1	42682854	42683354	Summit_1869	133.638	.
chr1	42691031	42691531	Summit_1870	9.30584	.
chr1	42756876	42757376	Summit_1871	11.0183	.
chr1	42766177	42766677	Summit_1872	47.4908	.
chr1	42766915	42767415	Summit_1873	1243.76	.
chr1	42816996	42817496	Summit_1874	288.237	.
chr1	42846265	42846765	Summit_1875	722.722	.
chr1	42922913	42923413	Summit_1876	79.0179	.
chr1	42924161	42924661	Summit_1877	469.897	.
chr1	42924861	42925361	Summit_1878	3.86395	.
chr1	42931101	42931601	Summit_1879	73.577	.
chr1	42931831	42932331	Summit_1880	150.369	.
chr1	42932743	42933243	Summit_1881	4.84168	.
chr1	42935150	42935650	Summit_1882	11.5604	.
chr1	42945062	42945562	Summit_1883	7.1872	.
chr1	42952462	42952962	Summit_1884	101.227	.
chr1	42953105	42953605	Summit_1885	2.96794	.
chr1	42957056	42957556	Summit_1886	9.04194	.
chr1	42958037	42958537	Summit_1887	142.607	.
chr1	42958631	42959131	Summit_1888	391.709	.
chr1	43073555	43074055	Summit_1889	15.512	.
chr1	43172101	43172601	Summit_1890	266.807	.
chr1	43199020	43199520	Summit_1891	117.684	.
chr1	43204375	43204875	Summit_1892	20.6833	.
chr1	43221212	43221712	Summit_1893	100.022	.
chr1	43227156	43227656	Summit_1894	27.3228	.
chr1	43239423	43239923	Summit_1895	105.8	.
chr1	43295298	43295798	Summit_1896	116.414	.
chr1	43330162	43330662	Summit_1897	11.3831	.
chr1	43349180	43349680	Summit_1898	18.1959	.
chr1	43358049	43358549	Summit_1899	16.9378	.
chr1	43358620	43359120	Summit_1900	646.838	.
chr1	43359493	43359993	Summit_1901	3.57227	.
chr1	43366938	43367438	Summit_1902	15.4925	.
chr1	43367993	43368493	Summit_1903	217.839	.
chr1	43389614	43390114	Summit_1904	278.455	.
chr1	43414506	43415006	Summit_1905	6.89389	.
chr1	43418865	43419365	Summit_1906	24.6625	.
chr1	43453769	43454269	Summit_1907	41.9896	.
chr1	43454402	43454902	Summit_1908	90.2284	.
chr1	43529130	43529630	Summit_1909	11.8012	.
chr1	43582162	43582662	Summit_1910	41.6287	.
chr1	43649751	43650251	Summit_1911	1288.39	.
chr1	43650995	43651495	Summit_1912	4.14415	.
chr1	43653313	43653813	Summit_1913	10.504	.
chr1	43653827	43654327	Summit_1914	31.3065	.
chr1	43706063	43706563	Summit_1915	5.18817	.
chr1	43707193	43707693	Summit_1916	509.312	.
chr1	43783717	43784217	Summit_1917	19.1685	.
chr1	43832127	43832627	Summit_1918	28.5122	.
chr1	43834975	43835475	Summit_1919	16.9378	.
chr1	43835762	43836262	Summit_1920	7.70431	.
chr1	43836402	43836902	Summit_1921	126.73	.
chr1	43853370	43853870	Summit_1922	28.728	.
chr1	43936299	43936799	Summit_1923	8.26601	.
chr1	43946466	43946966	Summit_1924	537.423	.
chr1	43969648	43970148	Summit_1925	627.53	.
chr1	43970268	43970768	Summit_1926	4.35234	.
chr1	43974526	43975026	Summit_1927	403.917	.
chr1	43975196	43975696	Summit_1928	18.8823	.
chr1	43978836	43979336	Summit_1929	24.6379	.
chr1	43979743	43980243	Summit_1930	14.2805	.
chr1	43991380	43991880	Summit_1931	184.825	.
chr1	44005615	44006115	Summit_1932	21.2743	.
chr1	44029921	44030421	Summit_1933	230.376	.
chr1	44030499	44030999	Summit_1934	22.6433	.
chr1	44031118	44031618	Summit_1935	8.5015	.
chr1	44036477	44036977	Summit_1936	13.7149	.
chr1	44047567	44048067	Summit_1937	10.3654	.
chr1	44067397	44067897	Summit_1938	26.9885	.
chr1	44212633	44213133	Summit_1939	14.1861	.
chr1	44213221	44213721	Summit_1940	180.553	.
chr1	44217651	44218151	Summit_1941	34.938	.
chr1	44238109	44238609	Summit_1942	22.2687	.
chr1	44316157	44316657	Summit_1943	43.9482	.
chr1	44355051	44355551	Summit_1944	538.947	.
chr1	44404988	44405488	Summit_1945	8.26237	.
chr1	44531995	44532495	Summit_1946	21.124	.
chr1	44595036	44595536	Summit_1947	36.9807	.
chr1	44631817	44632317	Summit_1948	150.913	.
chr1	44652777	44653277	Summit_1949	52.0021	.
chr1	44672180	44672680	Summit_1950	74.7462	.
chr1	44674317	44674817	Summit_1951	1344.21	.
chr1	44676378	44676878	Summit_1952	17.5613	.
chr1	44677004	44677504	Summit_1953	11.905	.
chr1	44684446	44684946	Summit_1954	172.61	.
chr1	44694792	44695292	Summit_1955	90.7965	.
chr1	44696770	44697270	Summit_1956	18.7116	.
chr1	44713147	44713647	Summit_1957	56.9345	.
chr1	44714920	44715420	Summit_1958	46.775	.
chr1	44720674	44721174	Summit_1959	14.8679	.
chr1	44721465	44721965	Summit_1960	418.03	.
chr1	44723372	44723872	Summit_1961	79.1496	.
chr1	44729121	44729621	Summit_1962	22.6933	.
chr1	44729889	44730389	Summit_1963	6.06259	.
chr1	44730481	44730981	Summit_1964	413.071	.
chr1	44731073	44731573	Summit_1965	227.121	.
chr1	44739499	44739999	Summit_1966	430.724	.
chr1	44740331	44740831	Summit_1967	2.20392	.
chr1	44775340	44775840	Summit_1968	216.638	.
chr1	44776297	44776797	Summit_1969	19.2676	.
chr1	44786132	44786632	Summit_1970	76.8084	.
chr1	44793577	44794077	Summit_1971	38.5922	.
chr1	44799859	44800359	Summit_1972	660.347	.
chr1	44800510	44801010	Summit_1973	30.9704	.
chr1	44801918	44802418	Summit_1974	13.4447	.
chr1	44807181	44807681	Summit_1975	121.524	.
chr1	44807746	44808246	Summit_1976	121.726	.
chr1	44808431	44808931	Summit_1977	3.69259	.
chr1	44809461	44809961	Summit_1978	218.336	.
chr1	44810333	44810833	Summit_1979	36.5001	.
chr1	44813647	44814147	Summit_1980	118.425	.
chr1	44819472	44819972	Summit_1981	360.917	.
chr1	44835811	44836311	Summit_1982	55.1931	.
chr1	44843080	44843580	Summit_1983	12.8934	.
chr1	44986378	44986878	Summit_1984	434.096	.
chr1	45010541	45011041	Summit_1985	21.0942	.
chr1	45011074	45011574	Summit_1986	247.733	.
chr1	45011870	45012370	Summit_1987	245.464	.
chr1	45012570	45013070	Summit_1988	12.4316	.
chr1	45014400	45014900	Summit_1989	37.6321	.
chr1	45018605	45019105	Summit_1990	41.1004	.
chr1	45052837	45053337	Summit_1991	81.6244	.
chr1	45205538	45206038	Summit_1992	2.49163	.
chr1	45206225	45206725	Summit_1993	55.9713	.
chr1	45300211	45300711	Summit_1994	28.744	.
chr1	45303729	45304229	Summit_1995	357.925	.
chr1	45304575	45305075	Summit_1996	50.7824	.
chr1	45306265	45306765	Summit_1997	80.4021	.
chr1	45326633	45327133	Summit_1998	72.0871	.
chr1	45339838	45340338	Summit_1999	516.688	.
chr1	45340747	45341247	Summit_2000	16.9107	.
chr1	45365054	45365554	Summit_2001	44.7213	.
chr1	45370563	45371063	Summit_2002	45.4161	.
chr1	45393940	45394440	Summit_2003	153.801	.
chr1	45467253	45467753	Summit_2004	119.428	.
chr1	45470251	45470751	Summit_2005	52.2151	.
chr1	45473193	45473693	Summit_2006	17.209	.
chr1	45489361	45489861	Summit_2007	60.7669	.
[truncated: 137,589 more rows]
