# Supplementary material for: Functional genetic variants can mediate their regulatory effects through alteration of transcription factor binding
Source: Nat Commun. 2019 Aug 2;10:3472. doi: 10.1038/s41467-019-11412-5 (PMC6677801; doi:10.1038/s41467-019-11412-5)
Supplement: Supplementary file 8 — Supplementary Data 5 [file 41467_2019_11412_MOESM8_ESM.xlsx]

## Sheet: Sheet1
MOTIF_INDEX	MOTIF_SOURCE	MOTIF_ID	ALT_ID	CONSENSUS	WIDTH	SITES	E-VALUE	E-VALUE_SOURCE	MOST_SIMILAR_MOTIF_SOURCE	MOST_SIMILAR_MOTIF	URL
1	DREME	AYTTCCB	DREME-1	AYTTCCB	7	9637	2.6e-545	DREME	db/HUMAN/HOCOMOCOv11_full_HUMAN_mono_meme_format.meme	ELF3_HUMAN.H11MO.0.A	http://hocomoco.autosome.ru/motif/ELF3_HUMAN.H11MO.0.A
2	db/HUMAN/HOCOMOCOv11_full_HUMAN_mono_meme_format.meme	GABPA_HUMAN.H11MO.0.A		GVVRCCGGAAGTGV	14	43532	9.3e-504	CENTRIMO			http://hocomoco.autosome.ru/motif/GABPA_HUMAN.H11MO.0.A
3	DREME	BDGTTTC	DREME-2	BDGTTTC	7	14135	1.5e-462	DREME	db/HUMAN/HOCOMOCOv11_full_HUMAN_mono_meme_format.meme	BATF3_HUMAN.H11MO.0.B	http://hocomoco.autosome.ru/motif/BATF3_HUMAN.H11MO.0.B
4	db/MOUSE/HOCOMOCOv11_full_MOUSE_mono_meme_format.meme	GABPA_MOUSE.H11MO.0.A		GGVRCCGGAAGTGV	14	40206	9.9e-433	CENTRIMO			http://hocomoco.autosome.ru/motif/GABPA_MOUSE.H11MO.0.A
5	db/HUMAN/HOCOMOCOv11_full_HUMAN_mono_meme_format.meme	ELK1_HUMAN.H11MO.0.B		RCCGGAAGTGV	11	41713	6.5e-418	CENTRIMO			http://hocomoco.autosome.ru/motif/ELK1_HUMAN.H11MO.0.B
6	db/MOUSE/HOCOMOCOv11_full_MOUSE_mono_meme_format.meme	ELK1_MOUSE.H11MO.0.B		RCCGGAAGTGV	11	45086	1.3e-407	CENTRIMO			http://hocomoco.autosome.ru/motif/ELK1_MOUSE.H11MO.0.B
7	db/MOUSE/HOCOMOCOv11_full_MOUSE_mono_meme_format.meme	SPIB_MOUSE.H11MO.0.A		RAAAGAGGAAGTGRRAV	17	26360	4.6e-401	CENTRIMO			http://hocomoco.autosome.ru/motif/SPIB_MOUSE.H11MO.0.A
8	db/HUMAN/HOCOMOCOv11_full_HUMAN_mono_meme_format.meme	ELF2_HUMAN.H11MO.0.C		RAVCCGGAAGTGR	13	50315	1.7e-397	CENTRIMO			http://hocomoco.autosome.ru/motif/ELF2_HUMAN.H11MO.0.C
9	db/MOUSE/HOCOMOCOv11_full_MOUSE_mono_meme_format.meme	ELF1_MOUSE.H11MO.0.A		SRACCCGGAAGTGS	14	36546	1.5e-396	CENTRIMO			http://hocomoco.autosome.ru/motif/ELF1_MOUSE.H11MO.0.A
10	DREME	ATGASTMA	DREME-3	ATGASTMA	8	2615	2.8e-384	DREME	db/MOUSE/HOCOMOCOv11_full_MOUSE_mono_meme_format.meme	BATF_MOUSE.H11MO.1.A	http://hocomoco.autosome.ru/motif/BATF_MOUSE.H11MO.1.A
11	db/HUMAN/HOCOMOCOv11_full_HUMAN_mono_meme_format.meme	ELF1_HUMAN.H11MO.0.A		VRACCCGGAAGTGS	14	44693	6.2e-375	CENTRIMO			http://hocomoco.autosome.ru/motif/ELF1_HUMAN.H11MO.0.A
12	db/HUMAN/HOCOMOCOv11_full_HUMAN_mono_meme_format.meme	SPIB_HUMAN.H11MO.0.A		RRAAAGAGGAAGTGARA	17	33488	3.1e-347	CENTRIMO			http://hocomoco.autosome.ru/motif/SPIB_HUMAN.H11MO.0.A
13	db/HUMAN/HOCOMOCOv11_full_HUMAN_mono_meme_format.meme	ELK4_HUMAN.H11MO.0.A		SVCCGGAAGTGV	12	39545	2.5e-331	CENTRIMO			http://hocomoco.autosome.ru/motif/ELK4_HUMAN.H11MO.0.A
14	db/MOUSE/HOCOMOCOv11_full_MOUSE_mono_meme_format.meme	ETS1_MOUSE.H11MO.0.A		VRRRCMGGAAGTGG	14	50234	8.4e-331	CENTRIMO			http://hocomoco.autosome.ru/motif/ETS1_MOUSE.H11MO.0.A
15	db/HUMAN/HOCOMOCOv11_full_HUMAN_mono_meme_format.meme	ETV1_HUMAN.H11MO.0.A		SRCCGGAAGYG	11	45227	1.4e-327	CENTRIMO			http://hocomoco.autosome.ru/motif/ETV1_HUMAN.H11MO.0.A
16	db/HUMAN/HOCOMOCOv11_full_HUMAN_mono_meme_format.meme	IRF8_HUMAN.H11MO.0.B		RAAARRGGAASTGAAASTDR	20	41511	3.0e-326	CENTRIMO			http://hocomoco.autosome.ru/motif/IRF8_HUMAN.H11MO.0.B
17	db/MOUSE/HOCOMOCOv11_full_MOUSE_mono_meme_format.meme	IRF8_MOUSE.H11MO.0.A		RAAARRGGAASTGAAASTDR	20	41511	3.0e-326	CENTRIMO			http://hocomoco.autosome.ru/motif/IRF8_MOUSE.H11MO.0.A
18	db/HUMAN/HOCOMOCOv11_full_HUMAN_mono_meme_format.meme	ETS1_HUMAN.H11MO.0.A		RRRCMGGAAGTGG	13	50369	1.1e-322	CENTRIMO			http://hocomoco.autosome.ru/motif/ETS1_HUMAN.H11MO.0.A
19	db/HUMAN/HOCOMOCOv11_full_HUMAN_mono_meme_format.meme	FOSL1_HUMAN.H11MO.0.A		KRVTGAGTCAYH	12	24560	2.6e-321	CENTRIMO			http://hocomoco.autosome.ru/motif/FOSL1_HUMAN.H11MO.0.A
20	db/MOUSE/HOCOMOCOv11_full_MOUSE_mono_meme_format.meme	FOSL1_MOUSE.H11MO.0.A		KRVTGAGTCAYH	12	24560	2.6e-321	CENTRIMO			http://hocomoco.autosome.ru/motif/FOSL1_MOUSE.H11MO.0.A
21	db/HUMAN/HOCOMOCOv11_full_HUMAN_mono_meme_format.meme	SPI1_HUMAN.H11MO.0.A		RRAAAGAGGAAGTGRVD	17	42302	6.4e-320	CENTRIMO			http://hocomoco.autosome.ru/motif/SPI1_HUMAN.H11MO.0.A
22	db/HUMAN/HOCOMOCOv11_full_HUMAN_mono_meme_format.meme	IRF4_HUMAN.H11MO.0.A		RAAWGRGGAASTGAAASY	18	44896	0	CENTRIMO			http://hocomoco.autosome.ru/motif/IRF4_HUMAN.H11MO.0.A
23	db/MOUSE/HOCOMOCOv11_full_MOUSE_mono_meme_format.meme	FLI1_MOUSE.H11MO.0.A		GGVRCCGGAAGYGS	14	48521	0	CENTRIMO			http://hocomoco.autosome.ru/motif/FLI1_MOUSE.H11MO.0.A
24	db/MOUSE/HOCOMOCOv11_full_MOUSE_mono_meme_format.meme	SPI1_MOUSE.H11MO.0.A		VRAAAGAGGAAGTGV	15	41256	5.2e-302	CENTRIMO			http://hocomoco.autosome.ru/motif/SPI1_MOUSE.H11MO.0.A
25	db/MOUSE/HOCOMOCOv11_full_MOUSE_mono_meme_format.meme	FOS_MOUSE.H11MO.0.A		SDRTGAGTCAYC	12	17920	1.8e-300	CENTRIMO			http://hocomoco.autosome.ru/motif/FOS_MOUSE.H11MO.0.A
26	db/MOUSE/HOCOMOCOv11_full_MOUSE_mono_meme_format.meme	ELK4_MOUSE.H11MO.0.B		SRRCCGGAAGYRG	13	54266	7.9e-299	CENTRIMO			http://hocomoco.autosome.ru/motif/ELK4_MOUSE.H11MO.0.B
27	db/HUMAN/HOCOMOCOv11_full_HUMAN_mono_meme_format.meme	EHF_HUMAN.H11MO.0.B		VWACSAGGAAGTDVS	15	38592	2.4e-275	CENTRIMO			http://hocomoco.autosome.ru/motif/EHF_HUMAN.H11MO.0.B
28	db/MOUSE/HOCOMOCOv11_full_MOUSE_mono_meme_format.meme	EHF_MOUSE.H11MO.0.B		VWACSAGGAAGTDVS	15	38592	2.4e-275	CENTRIMO			http://hocomoco.autosome.ru/motif/EHF_MOUSE.H11MO.0.B
29	db/MOUSE/HOCOMOCOv11_full_MOUSE_mono_meme_format.meme	ERG_MOUSE.H11MO.0.A		VVRCMGGAAGYRVV	14	52170	3.9e-274	CENTRIMO			http://hocomoco.autosome.ru/motif/ERG_MOUSE.H11MO.0.A
30	db/MOUSE/HOCOMOCOv11_full_MOUSE_mono_meme_format.meme	IRF1_MOUSE.H11MO.0.A		RRAANWGAAASTGAAASYRR	20	33095	4.2e-261	CENTRIMO			http://hocomoco.autosome.ru/motif/IRF1_MOUSE.H11MO.0.A
31	db/HUMAN/HOCOMOCOv11_full_HUMAN_mono_meme_format.meme	FOSL2_HUMAN.H11MO.0.A		NDRTGAGTCAYH	12	26142	5.1e-253	CENTRIMO			http://hocomoco.autosome.ru/motif/FOSL2_HUMAN.H11MO.0.A
32	db/MOUSE/HOCOMOCOv11_full_MOUSE_mono_meme_format.meme	CTCF_MOUSE.H11MO.0.A		YGGCCASCAGRGGGCGCYVB	20	22669	1.1e-251	CENTRIMO			http://hocomoco.autosome.ru/motif/CTCF_MOUSE.H11MO.0.A
33	db/HUMAN/HOCOMOCOv11_full_HUMAN_mono_meme_format.meme	IRF2_HUMAN.H11MO.0.A		RAAAVHGAAAGTGAAASTRV	20	32979	4.6e-250	CENTRIMO			http://hocomoco.autosome.ru/motif/IRF2_HUMAN.H11MO.0.A
34	db/MOUSE/HOCOMOCOv11_full_MOUSE_mono_meme_format.meme	IRF2_MOUSE.H11MO.0.B		RAAAVHGAAAGTGAAASTRV	20	32979	4.6e-250	CENTRIMO			http://hocomoco.autosome.ru/motif/IRF2_MOUSE.H11MO.0.B
35	db/HUMAN/HOCOMOCOv11_full_HUMAN_mono_meme_format.meme	CTCF_HUMAN.H11MO.0.A		YGGCCACCAGRKGGCRSYV	19	24985	7.2e-244	CENTRIMO			http://hocomoco.autosome.ru/motif/CTCF_HUMAN.H11MO.0.A
36	db/MOUSE/HOCOMOCOv11_full_MOUSE_mono_meme_format.meme	RUNX3_MOUSE.H11MO.0.A		KKCTGTGGTTWS	12	49076	4.8e-243	CENTRIMO			http://hocomoco.autosome.ru/motif/RUNX3_MOUSE.H11MO.0.A
37	db/MOUSE/HOCOMOCOv11_full_MOUSE_mono_meme_format.meme	BACH2_MOUSE.H11MO.0.A		TGCTGAGTCAY	11	44030	5.6e-241	CENTRIMO			http://hocomoco.autosome.ru/motif/BACH2_MOUSE.H11MO.0.A
38	db/HUMAN/HOCOMOCOv11_full_HUMAN_mono_meme_format.meme	RUNX3_HUMAN.H11MO.0.A		BYTGTGGTTW	10	47967	1.3e-240	CENTRIMO			http://hocomoco.autosome.ru/motif/RUNX3_HUMAN.H11MO.0.A
39	db/HUMAN/HOCOMOCOv11_full_HUMAN_mono_meme_format.meme	ETV2_HUMAN.H11MO.0.B		RRARRCAGGAARYRGS	16	41691	1.9e-238	CENTRIMO			http://hocomoco.autosome.ru/motif/ETV2_HUMAN.H11MO.0.B
40	db/MOUSE/HOCOMOCOv11_full_MOUSE_mono_meme_format.meme	ETV2_MOUSE.H11MO.0.A		RRARRCAGGAARYRGS	16	41691	1.9e-238	CENTRIMO			http://hocomoco.autosome.ru/motif/ETV2_MOUSE.H11MO.0.A
41	db/HUMAN/HOCOMOCOv11_full_HUMAN_mono_meme_format.meme	ERG_HUMAN.H11MO.0.A		RRRSAGGAAGYGG	13	53525	1.2e-237	CENTRIMO			http://hocomoco.autosome.ru/motif/ERG_HUMAN.H11MO.0.A
42	db/MOUSE/HOCOMOCOv11_full_MOUSE_mono_meme_format.meme	IRF4_MOUSE.H11MO.0.A		RAAARRGGAASTGARASH	18	50642	2.7e-237	CENTRIMO			http://hocomoco.autosome.ru/motif/IRF4_MOUSE.H11MO.0.A
43	db/MOUSE/HOCOMOCOv11_full_MOUSE_mono_meme_format.meme	RUNX1_MOUSE.H11MO.0.A		BYYTGTGGTTWB	12	46137	3.5e-236	CENTRIMO			http://hocomoco.autosome.ru/motif/RUNX1_MOUSE.H11MO.0.A
44	db/HUMAN/HOCOMOCOv11_full_HUMAN_mono_meme_format.meme	CTCFL_HUMAN.H11MO.0.A		GCCDSYAGGGGGCGCYV	17	31422	2.5e-231	CENTRIMO			http://hocomoco.autosome.ru/motif/CTCFL_HUMAN.H11MO.0.A
45	db/HUMAN/HOCOMOCOv11_full_HUMAN_mono_meme_format.meme	ELF5_HUMAN.H11MO.0.A		VGRASSAGGAAGTRV	15	50285	2.9e-231	CENTRIMO			http://hocomoco.autosome.ru/motif/ELF5_HUMAN.H11MO.0.A
46	db/HUMAN/HOCOMOCOv11_full_HUMAN_mono_meme_format.meme	JUNB_HUMAN.H11MO.0.A		DVTGAGTCABH	11	42770	3.3e-231	CENTRIMO			http://hocomoco.autosome.ru/motif/JUNB_HUMAN.H11MO.0.A
47	DREME	RRCCACA	DREME-7	RRCCACA	7	6461	3.6e-230	DREME	db/MOUSE/HOCOMOCOv11_full_MOUSE_mono_meme_format.meme	RUNX2_MOUSE.H11MO.0.A	http://hocomoco.autosome.ru/motif/RUNX2_MOUSE.H11MO.0.A
48	db/HUMAN/HOCOMOCOv11_full_HUMAN_mono_meme_format.meme	RUNX1_HUMAN.H11MO.0.A		BYTGTGGTTWB	11	48731	1.5e-222	CENTRIMO			http://hocomoco.autosome.ru/motif/RUNX1_HUMAN.H11MO.0.A
49	db/MOUSE/HOCOMOCOv11_full_MOUSE_mono_meme_format.meme	CTCFL_MOUSE.H11MO.0.A		GCCRSCAGGGGGCGCYVB	18	24096	1.5e-218	CENTRIMO			http://hocomoco.autosome.ru/motif/CTCFL_MOUSE.H11MO.0.A
50	db/MOUSE/HOCOMOCOv11_full_MOUSE_mono_meme_format.meme	ETV4_MOUSE.H11MO.0.B		SAGGAAGT	8	56972	2.7e-214	CENTRIMO			http://hocomoco.autosome.ru/motif/ETV4_MOUSE.H11MO.0.B
51	db/MOUSE/HOCOMOCOv11_full_MOUSE_mono_meme_format.meme	BATF_MOUSE.H11MO.1.A		GWWATGASTCA	11	42970	2e-208	CENTRIMO			http://hocomoco.autosome.ru/motif/BATF_MOUSE.H11MO.1.A
52	db/HUMAN/HOCOMOCOv11_full_HUMAN_mono_meme_format.meme	FLI1_HUMAN.H11MO.1.A		RRRCAGGAAGBRG	13	53005	8.5e-208	CENTRIMO			http://hocomoco.autosome.ru/motif/FLI1_HUMAN.H11MO.1.A
53	db/HUMAN/HOCOMOCOv11_full_HUMAN_mono_meme_format.meme	JUN_HUMAN.H11MO.0.A		DRTGAGTCAYH	11	37116	2.7e-207	CENTRIMO			http://hocomoco.autosome.ru/motif/JUN_HUMAN.H11MO.0.A
54	DREME	DAAATR	DREME-4	DAAATR	6	23635	4.4e-207	DREME
55	db/MOUSE/HOCOMOCOv11_full_MOUSE_mono_meme_format.meme	RUNX2_MOUSE.H11MO.0.A		BYCTGTGGTTWB	12	52259	7.5e-206	CENTRIMO			http://hocomoco.autosome.ru/motif/RUNX2_MOUSE.H11MO.0.A
56	DREME	CCMCRCCC	DREME-5	CCMCRCCC	8	4239	3.8e-205	DREME	db/HUMAN/HOCOMOCOv11_full_HUMAN_mono_meme_format.meme	KLF3_HUMAN.H11MO.0.B	http://hocomoco.autosome.ru/motif/KLF3_HUMAN.H11MO.0.B
57	db/HUMAN/HOCOMOCOv11_full_HUMAN_mono_meme_format.meme	JUND_HUMAN.H11MO.0.A		RRTGAGTCAYY	11	39308	4.2e-199	CENTRIMO			http://hocomoco.autosome.ru/motif/JUND_HUMAN.H11MO.0.A
58	db/MOUSE/HOCOMOCOv11_full_MOUSE_mono_meme_format.meme	BATF_MOUSE.H11MO.0.A		DSTYYYRAWATGASTSAK	18	46989	1.6e-198	CENTRIMO			http://hocomoco.autosome.ru/motif/BATF_MOUSE.H11MO.0.A
59	db/MOUSE/HOCOMOCOv11_full_MOUSE_mono_meme_format.meme	JUND_MOUSE.H11MO.0.A		GRRTGAGTCAY	11	38274	1.6e-196	CENTRIMO			http://hocomoco.autosome.ru/motif/JUND_MOUSE.H11MO.0.A
60	db/HUMAN/HOCOMOCOv11_full_HUMAN_mono_meme_format.meme	NF2L2_HUMAN.H11MO.0.A		WWYTGCTGAGTCAT	14	19882	1.1e-195	CENTRIMO			http://hocomoco.autosome.ru/motif/NF2L2_HUMAN.H11MO.0.A
61	db/HUMAN/HOCOMOCOv11_full_HUMAN_mono_meme_format.meme	FEV_HUMAN.H11MO.0.B		GCVGGAAGYG	10	57105	2.3e-194	CENTRIMO			http://hocomoco.autosome.ru/motif/FEV_HUMAN.H11MO.0.B
62	db/MOUSE/HOCOMOCOv11_full_MOUSE_mono_meme_format.meme	FEV_MOUSE.H11MO.0.B		GCVGGAAGYG	10	57105	2.3e-194	CENTRIMO			http://hocomoco.autosome.ru/motif/FEV_MOUSE.H11MO.0.B
63	db/HUMAN/HOCOMOCOv11_full_HUMAN_mono_meme_format.meme	IRF1_HUMAN.H11MO.0.A		RAAANWGAAASTGAAASYRR	20	38262	3.2e-192	CENTRIMO			http://hocomoco.autosome.ru/motif/IRF1_HUMAN.H11MO.0.A
64	db/MOUSE/HOCOMOCOv11_full_MOUSE_mono_meme_format.meme	ATF3_MOUSE.H11MO.0.A		VTGAGTCAB	9	50061	1.8e-189	CENTRIMO			http://hocomoco.autosome.ru/motif/ATF3_MOUSE.H11MO.0.A
65	db/HUMAN/HOCOMOCOv11_full_HUMAN_mono_meme_format.meme	PEBB_HUMAN.H11MO.0.C		TYTGTGGTYWB	11	53216	2.8e-189	CENTRIMO			http://hocomoco.autosome.ru/motif/PEBB_HUMAN.H11MO.0.C
66	db/MOUSE/HOCOMOCOv11_full_MOUSE_mono_meme_format.meme	PEBB_MOUSE.H11MO.0.C		TYTGTGGTYWB	11	53216	2.8e-189	CENTRIMO			http://hocomoco.autosome.ru/motif/PEBB_MOUSE.H11MO.0.C
67	DREME	CHKCCTCC	DREME-6	CHKCCTCC	8	5106	6.6e-189	DREME	db/HUMAN/HOCOMOCOv11_full_HUMAN_mono_meme_format.meme	ZSC22_HUMAN.H11MO.0.C	http://hocomoco.autosome.ru/motif/ZSC22_HUMAN.H11MO.0.C
68	db/MOUSE/HOCOMOCOv11_full_MOUSE_mono_meme_format.meme	FOSL2_MOUSE.H11MO.0.A		KVTGAGTCABY	11	35706	1.5e-187	CENTRIMO			http://hocomoco.autosome.ru/motif/FOSL2_MOUSE.H11MO.0.A
69	db/HUMAN/HOCOMOCOv11_full_HUMAN_mono_meme_format.meme	NFE2_HUMAN.H11MO.0.A		VVRTGACTCAGCA	13	38853	2.1e-185	CENTRIMO			http://hocomoco.autosome.ru/motif/NFE2_HUMAN.H11MO.0.A
70	db/HUMAN/HOCOMOCOv11_full_HUMAN_mono_meme_format.meme	FOS_HUMAN.H11MO.0.A		VTGAGTCAB	9	45687	3.1e-182	CENTRIMO			http://hocomoco.autosome.ru/motif/FOS_HUMAN.H11MO.0.A
71	db/HUMAN/HOCOMOCOv11_full_HUMAN_mono_meme_format.meme	ELF3_HUMAN.H11MO.0.A		RAABVAGGAAGTRR	14	46795	1.6e-181	CENTRIMO			http://hocomoco.autosome.ru/motif/ELF3_HUMAN.H11MO.0.A
72	db/MOUSE/HOCOMOCOv11_full_MOUSE_mono_meme_format.meme	ELF3_MOUSE.H11MO.0.B		RAABVAGGAAGTRR	14	46795	1.6e-181	CENTRIMO			http://hocomoco.autosome.ru/motif/ELF3_MOUSE.H11MO.0.B
73	db/MOUSE/HOCOMOCOv11_full_MOUSE_mono_meme_format.meme	ELF2_MOUSE.H11MO.0.C		TDNCAGGAAGTRRVT	15	36449	5.2e-181	CENTRIMO			http://hocomoco.autosome.ru/motif/ELF2_MOUSE.H11MO.0.C
74	db/HUMAN/HOCOMOCOv11_full_HUMAN_mono_meme_format.meme	BC11A_HUMAN.H11MO.0.A		RAAAGAGGAAGTGARAV	17	56293	2.7e-172	CENTRIMO			http://hocomoco.autosome.ru/motif/BC11A_HUMAN.H11MO.0.A
75	db/HUMAN/HOCOMOCOv11_full_HUMAN_mono_meme_format.meme	BACH2_HUMAN.H11MO.0.A		TGCTGAGTCAB	11	45303	4.8e-172	CENTRIMO			http://hocomoco.autosome.ru/motif/BACH2_HUMAN.H11MO.0.A
76	db/MOUSE/HOCOMOCOv11_full_MOUSE_mono_meme_format.meme	NFE2_MOUSE.H11MO.0.A		ATGACTCAGCARWW	14	23392	7e-168	CENTRIMO			http://hocomoco.autosome.ru/motif/NFE2_MOUSE.H11MO.0.A
77	db/MOUSE/HOCOMOCOv11_full_MOUSE_mono_meme_format.meme	JUN_MOUSE.H11MO.0.A		DVTGAGTCAY	10	42250	1e-152	CENTRIMO			http://hocomoco.autosome.ru/motif/JUN_MOUSE.H11MO.0.A
78	db/MOUSE/HOCOMOCOv11_full_MOUSE_mono_meme_format.meme	JUNB_MOUSE.H11MO.0.A		VTGAGTCAY	9	45899	1.8e-147	CENTRIMO			http://hocomoco.autosome.ru/motif/JUNB_MOUSE.H11MO.0.A
79	db/HUMAN/HOCOMOCOv11_full_HUMAN_mono_meme_format.meme	BATF_HUMAN.H11MO.0.A		RBTYTCRDWATGASTCAB	18	42737	4.3e-145	CENTRIMO			http://hocomoco.autosome.ru/motif/BATF_HUMAN.H11MO.0.A
80	db/HUMAN/HOCOMOCOv11_full_HUMAN_mono_meme_format.meme	STAT2_HUMAN.H11MO.0.A		RRGRAAAHGAAACTGAAAV	19	40423	4.9e-144	CENTRIMO			http://hocomoco.autosome.ru/motif/STAT2_HUMAN.H11MO.0.A
81	db/MOUSE/HOCOMOCOv11_full_MOUSE_mono_meme_format.meme	STAT2_MOUSE.H11MO.0.A		RRGRAAAHGAAACTGAAAV	19	40423	4.9e-144	CENTRIMO			http://hocomoco.autosome.ru/motif/STAT2_MOUSE.H11MO.0.A
82	db/MOUSE/HOCOMOCOv11_full_MOUSE_mono_meme_format.meme	FOSB_MOUSE.H11MO.0.A		VTGAGTCAB	9	49519	1.8e-143	CENTRIMO			http://hocomoco.autosome.ru/motif/FOSB_MOUSE.H11MO.0.A
83	db/HUMAN/HOCOMOCOv11_full_HUMAN_mono_meme_format.meme	FOXI1_HUMAN.H11MO.0.B		YTBTGATTGGYY	12	8737	1.1e-141	CENTRIMO			http://hocomoco.autosome.ru/motif/FOXI1_HUMAN.H11MO.0.B
84	db/MOUSE/HOCOMOCOv11_full_MOUSE_mono_meme_format.meme	FOXI1_MOUSE.H11MO.0.B		YTBTGATTGGYY	12	8737	1.1e-141	CENTRIMO			http://hocomoco.autosome.ru/motif/FOXI1_MOUSE.H11MO.0.B
85	db/HUMAN/HOCOMOCOv11_full_HUMAN_mono_meme_format.meme	PRDM1_HUMAN.H11MO.0.A		RAAAGTGAAAGTGR	14	49995	3e-138	CENTRIMO			http://hocomoco.autosome.ru/motif/PRDM1_HUMAN.H11MO.0.A
86	db/MOUSE/HOCOMOCOv11_full_MOUSE_mono_meme_format.meme	PRDM1_MOUSE.H11MO.0.A		RAAAGTGAAAGTGR	14	49995	3e-138	CENTRIMO			http://hocomoco.autosome.ru/motif/PRDM1_MOUSE.H11MO.0.A
87	db/HUMAN/HOCOMOCOv11_full_HUMAN_mono_meme_format.meme	FOSB_HUMAN.H11MO.0.A		RTGAGTCAB	9	48998	4.4e-136	CENTRIMO			http://hocomoco.autosome.ru/motif/FOSB_HUMAN.H11MO.0.A
88	db/HUMAN/HOCOMOCOv11_full_HUMAN_mono_meme_format.meme	BATF_HUMAN.H11MO.1.A		DATGAYKCAAH	11	44497	1.7e-134	CENTRIMO			http://hocomoco.autosome.ru/motif/BATF_HUMAN.H11MO.1.A
89	db/HUMAN/HOCOMOCOv11_full_HUMAN_mono_meme_format.meme	ATF1_HUMAN.H11MO.0.B		HRRTGACGYMA	11	49915	1.6e-129	CENTRIMO			http://hocomoco.autosome.ru/motif/ATF1_HUMAN.H11MO.0.B
90	db/MOUSE/HOCOMOCOv11_full_MOUSE_mono_meme_format.meme	FLI1_MOUSE.H11MO.1.A		SRRRRRSAGGAAGBRRRRV	19	51659	1.1e-122	CENTRIMO			http://hocomoco.autosome.ru/motif/FLI1_MOUSE.H11MO.1.A
91	db/HUMAN/HOCOMOCOv11_full_HUMAN_mono_meme_format.meme	CREB1_HUMAN.H11MO.0.A		NRRTGACGTMA	11	43346	7.6e-121	CENTRIMO			http://hocomoco.autosome.ru/motif/CREB1_HUMAN.H11MO.0.A
92	db/MOUSE/HOCOMOCOv11_full_MOUSE_mono_meme_format.meme	CREB1_MOUSE.H11MO.0.A		NRRTGACGTMA	11	43346	7.6e-121	CENTRIMO			http://hocomoco.autosome.ru/motif/CREB1_MOUSE.H11MO.0.A
93	DREME	SAGRAA	DREME-8	SAGRAA	6	18392	1.2e-119	DREME	db/HUMAN/HOCOMOCOv11_full_HUMAN_mono_meme_format.meme	LYL1_HUMAN.H11MO.0.A	http://hocomoco.autosome.ru/motif/LYL1_HUMAN.H11MO.0.A
94	MEME	TTTTTKTWTTTTTWKTWGAGACRGRGTYTC	MEME-1	TTTTTKTWTTTTTWKTWGAGACRGRGTYTC	30	22	5.3e-119	MEME	db/HUMAN/HOCOMOCOv11_full_HUMAN_mono_meme_format.meme	CPEB1_HUMAN.H11MO.0.D	http://hocomoco.autosome.ru/motif/CPEB1_HUMAN.H11MO.0.D
95	db/HUMAN/HOCOMOCOv11_full_HUMAN_mono_meme_format.meme	HIF1A_HUMAN.H11MO.0.C		GDACGTGM	8	53015	2.7e-118	CENTRIMO			http://hocomoco.autosome.ru/motif/HIF1A_HUMAN.H11MO.0.C
96	db/MOUSE/HOCOMOCOv11_full_MOUSE_mono_meme_format.meme	HIF1A_MOUSE.H11MO.0.C		GDACGTGM	8	53015	2.7e-118	CENTRIMO			http://hocomoco.autosome.ru/motif/HIF1A_MOUSE.H11MO.0.C
97	db/HUMAN/HOCOMOCOv11_full_HUMAN_mono_meme_format.meme	ATF3_HUMAN.H11MO.0.A		GGTSACGTGAB	11	42824	9.8e-118	CENTRIMO			http://hocomoco.autosome.ru/motif/ATF3_HUMAN.H11MO.0.A
98	db/HUMAN/HOCOMOCOv11_full_HUMAN_mono_meme_format.meme	CEBPZ_HUMAN.H11MO.0.D		DCTSATTGGCT	11	14642	3.5e-116	CENTRIMO			http://hocomoco.autosome.ru/motif/CEBPZ_HUMAN.H11MO.0.D
99	db/MOUSE/HOCOMOCOv11_full_MOUSE_mono_meme_format.meme	CEBPZ_MOUSE.H11MO.0.D		DCTSATTGGCT	11	14642	3.5e-116	CENTRIMO			http://hocomoco.autosome.ru/motif/CEBPZ_MOUSE.H11MO.0.D
100	db/HUMAN/HOCOMOCOv11_full_HUMAN_mono_meme_format.meme	ETV5_HUMAN.H11MO.0.C		RRRSAGGAARDGRV	14	56950	2.8e-115	CENTRIMO			http://hocomoco.autosome.ru/motif/ETV5_HUMAN.H11MO.0.C
101	db/MOUSE/HOCOMOCOv11_full_MOUSE_mono_meme_format.meme	ETV5_MOUSE.H11MO.0.D		RRRSAGGAARDGRV	14	56950	2.8e-115	CENTRIMO			http://hocomoco.autosome.ru/motif/ETV5_MOUSE.H11MO.0.D
102	db/HUMAN/HOCOMOCOv11_full_HUMAN_mono_meme_format.meme	BACH1_HUMAN.H11MO.0.A		TGCTGAGTCABSS	13	45101	1.7e-111	CENTRIMO			http://hocomoco.autosome.ru/motif/BACH1_HUMAN.H11MO.0.A
103	db/MOUSE/HOCOMOCOv11_full_MOUSE_mono_meme_format.meme	MAFF_MOUSE.H11MO.1.A		TGCTGASTCA	10	44196	9.9e-104	CENTRIMO			http://hocomoco.autosome.ru/motif/MAFF_MOUSE.H11MO.1.A
104	db/MOUSE/HOCOMOCOv11_full_MOUSE_mono_meme_format.meme	NF2L2_MOUSE.H11MO.0.A		RTGACTCAGCADWW	14	50489	3.9e-102	CENTRIMO			http://hocomoco.autosome.ru/motif/NF2L2_MOUSE.H11MO.0.A
105	db/HUMAN/HOCOMOCOv11_full_HUMAN_mono_meme_format.meme	NF2L1_HUMAN.H11MO.0.C		HGTCATN	7	54846	1.2e-101	CENTRIMO			http://hocomoco.autosome.ru/motif/NF2L1_HUMAN.H11MO.0.C
106	db/MOUSE/HOCOMOCOv11_full_MOUSE_mono_meme_format.meme	NF2L1_MOUSE.H11MO.0.C		HGTCATN	7	54846	1.2e-101	CENTRIMO			http://hocomoco.autosome.ru/motif/NF2L1_MOUSE.H11MO.0.C
107	db/HUMAN/HOCOMOCOv11_full_HUMAN_mono_meme_format.meme	ELK3_HUMAN.H11MO.0.D		VMCHGGAARTSC	12	35025	4e-101	CENTRIMO			http://hocomoco.autosome.ru/motif/ELK3_HUMAN.H11MO.0.D
108	db/MOUSE/HOCOMOCOv11_full_MOUSE_mono_meme_format.meme	ELK3_MOUSE.H11MO.0.D		VMCHGGAARTSC	12	35025	4e-101	CENTRIMO			http://hocomoco.autosome.ru/motif/ELK3_MOUSE.H11MO.0.D
109	MEME	TTTCABTTYCWYTYT	MEME-3	TTTCABTTYCWYTYT	15	100	5.3e-100	MEME	db/HUMAN/HOCOMOCOv11_full_HUMAN_mono_meme_format.meme	BC11A_HUMAN.H11MO.0.A	http://hocomoco.autosome.ru/motif/BC11A_HUMAN.H11MO.0.A
110	db/HUMAN/HOCOMOCOv11_full_HUMAN_mono_meme_format.meme	ZN563_HUMAN.H11MO.1.C		SHRGCAGCWSWG	12	55604	6.9e-99	CENTRIMO			http://hocomoco.autosome.ru/motif/ZN563_HUMAN.H11MO.1.C
111	db/HUMAN/HOCOMOCOv11_full_HUMAN_mono_meme_format.meme	NRF1_HUMAN.H11MO.0.A		CWSTGCGCATGCGCRDS	17	13359	1e-98	CENTRIMO			http://hocomoco.autosome.ru/motif/NRF1_HUMAN.H11MO.0.A
112	db/HUMAN/HOCOMOCOv11_full_HUMAN_mono_meme_format.meme	RUNX2_HUMAN.H11MO.0.A		KGKYTGTGGTTTKK	14	52392	2.6e-98	CENTRIMO			http://hocomoco.autosome.ru/motif/RUNX2_HUMAN.H11MO.0.A
113	db/HUMAN/HOCOMOCOv11_full_HUMAN_mono_meme_format.meme	MYOD1_HUMAN.H11MO.1.A		CHGCAGCTGTY	11	41327	5.5e-98	CENTRIMO			http://hocomoco.autosome.ru/motif/MYOD1_HUMAN.H11MO.1.A
114	db/HUMAN/HOCOMOCOv11_full_HUMAN_mono_meme_format.meme	STAT1_HUMAN.H11MO.1.A		RRRAAAADGAAASTRAAAV	19	49672	3.5e-93	CENTRIMO			http://hocomoco.autosome.ru/motif/STAT1_HUMAN.H11MO.1.A
115	db/HUMAN/HOCOMOCOv11_full_HUMAN_mono_meme_format.meme	MAFK_HUMAN.H11MO.1.A		TGCTGAGTCAGCA	13	47381	2.3e-92	CENTRIMO			http://hocomoco.autosome.ru/motif/MAFK_HUMAN.H11MO.1.A
116	db/MOUSE/HOCOMOCOv11_full_MOUSE_mono_meme_format.meme	NFYC_MOUSE.H11MO.0.B		BYARCCAATCAGAR	14	20946	2.8e-90	CENTRIMO			http://hocomoco.autosome.ru/motif/NFYC_MOUSE.H11MO.0.B
117	db/HUMAN/HOCOMOCOv11_full_HUMAN_mono_meme_format.meme	HTF4_HUMAN.H11MO.0.A		DSCAGSTGKG	10	54623	6.7e-89	CENTRIMO			http://hocomoco.autosome.ru/motif/HTF4_HUMAN.H11MO.0.A
118	db/HUMAN/HOCOMOCOv11_full_HUMAN_mono_meme_format.meme	ETV7_HUMAN.H11MO.0.D		VAGGAAR	7	56706	1.1e-87	CENTRIMO			http://hocomoco.autosome.ru/motif/ETV7_HUMAN.H11MO.0.D
119	db/MOUSE/HOCOMOCOv11_full_MOUSE_mono_meme_format.meme	MYOD1_MOUSE.H11MO.1.A		SCAGCTGYYSC	11	29998	1.9e-87	CENTRIMO			http://hocomoco.autosome.ru/motif/MYOD1_MOUSE.H11MO.1.A
120	db/HUMAN/HOCOMOCOv11_full_HUMAN_mono_meme_format.meme	TFE2_HUMAN.H11MO.0.A		SMCAGCTGCWB	11	42854	7.7e-87	CENTRIMO			http://hocomoco.autosome.ru/motif/TFE2_HUMAN.H11MO.0.A
121	db/MOUSE/HOCOMOCOv11_full_MOUSE_mono_meme_format.meme	TFE2_MOUSE.H11MO.0.A		SMCAGCTGCWB	11	42854	7.7e-87	CENTRIMO			http://hocomoco.autosome.ru/motif/TFE2_MOUSE.H11MO.0.A
122	db/MOUSE/HOCOMOCOv11_full_MOUSE_mono_meme_format.meme	MAX_MOUSE.H11MO.0.A		SVSCACGTGGC	11	40864	4.2e-86	CENTRIMO			http://hocomoco.autosome.ru/motif/MAX_MOUSE.H11MO.0.A
123	db/HUMAN/HOCOMOCOv11_full_HUMAN_mono_meme_format.meme	NFYB_HUMAN.H11MO.0.A		YRRCCAATSAGMR	13	24874	4.6e-86	CENTRIMO			http://hocomoco.autosome.ru/motif/NFYB_HUMAN.H11MO.0.A
124	db/MOUSE/HOCOMOCOv11_full_MOUSE_mono_meme_format.meme	NFYB_MOUSE.H11MO.0.A		YRRCCAATSAGMR	13	24874	4.6e-86	CENTRIMO			http://hocomoco.autosome.ru/motif/NFYB_MOUSE.H11MO.0.A
125	db/HUMAN/HOCOMOCOv11_full_HUMAN_mono_meme_format.meme	ETV4_HUMAN.H11MO.0.B		VRCAGGAARBR	11	56770	6.2e-86	CENTRIMO			http://hocomoco.autosome.ru/motif/ETV4_HUMAN.H11MO.0.B
126	db/HUMAN/HOCOMOCOv11_full_HUMAN_mono_meme_format.meme	MYOG_HUMAN.H11MO.0.B		CHSCAGCTGYYYB	13	38814	1.2e-85	CENTRIMO			http://hocomoco.autosome.ru/motif/MYOG_HUMAN.H11MO.0.B
127	db/MOUSE/HOCOMOCOv11_full_MOUSE_mono_meme_format.meme	MYOG_MOUSE.H11MO.0.A		CHSCAGCTGYYYB	13	38814	1.2e-85	CENTRIMO			http://hocomoco.autosome.ru/motif/MYOG_MOUSE.H11MO.0.A
128	db/HUMAN/HOCOMOCOv11_full_HUMAN_mono_meme_format.meme	ITF2_HUMAN.H11MO.0.C		DGCAGSTGKS	10	55460	1.4e-85	CENTRIMO			http://hocomoco.autosome.ru/motif/ITF2_HUMAN.H11MO.0.C
129	db/HUMAN/HOCOMOCOv11_full_HUMAN_mono_meme_format.meme	ZIC2_HUMAN.H11MO.0.D		KRMYHCCTGCTGWGH	15	53938	1.8e-83	CENTRIMO			http://hocomoco.autosome.ru/motif/ZIC2_HUMAN.H11MO.0.D
130	db/MOUSE/HOCOMOCOv11_full_MOUSE_mono_meme_format.meme	MAFK_MOUSE.H11MO.1.A		TGCTGAGTCAGCA	13	44498	1.9e-83	CENTRIMO			http://hocomoco.autosome.ru/motif/MAFK_MOUSE.H11MO.1.A
131	db/HUMAN/HOCOMOCOv11_full_HUMAN_mono_meme_format.meme	BATF3_HUMAN.H11MO.0.B		BRSTTTCADTWTGASWM	17	47998	1.6e-82	CENTRIMO			http://hocomoco.autosome.ru/motif/BATF3_HUMAN.H11MO.0.B
132	db/MOUSE/HOCOMOCOv11_full_MOUSE_mono_meme_format.meme	BATF3_MOUSE.H11MO.0.A		BRSTTTCADTWTGASWM	17	47998	1.6e-82	CENTRIMO			http://hocomoco.autosome.ru/motif/BATF3_MOUSE.H11MO.0.A
133	db/MOUSE/HOCOMOCOv11_full_MOUSE_mono_meme_format.meme	NRF1_MOUSE.H11MO.0.A		CWSTGCGCATGCGCVRS	17	14053	1.7e-82	CENTRIMO			http://hocomoco.autosome.ru/motif/NRF1_MOUSE.H11MO.0.A
134	db/HUMAN/HOCOMOCOv11_full_HUMAN_mono_meme_format.meme	XBP1_HUMAN.H11MO.0.D		GSKGACGTGGC	11	50457	2.5e-81	CENTRIMO			http://hocomoco.autosome.ru/motif/XBP1_HUMAN.H11MO.0.D
135	db/MOUSE/HOCOMOCOv11_full_MOUSE_mono_meme_format.meme	ATF1_MOUSE.H11MO.0.B		VTGACGTCAS	10	22352	7.6e-81	CENTRIMO			http://hocomoco.autosome.ru/motif/ATF1_MOUSE.H11MO.0.B
136	db/MOUSE/HOCOMOCOv11_full_MOUSE_mono_meme_format.meme	BACH1_MOUSE.H11MO.0.C		TGCTGAGTCAYGGT	14	6349	1.2e-80	CENTRIMO			http://hocomoco.autosome.ru/motif/BACH1_MOUSE.H11MO.0.C
137	db/MOUSE/HOCOMOCOv11_full_MOUSE_mono_meme_format.meme	MAFA_MOUSE.H11MO.0.D		BTGCTGASTCWGB	13	56074	8.1e-80	CENTRIMO			http://hocomoco.autosome.ru/motif/MAFA_MOUSE.H11MO.0.D
138	db/HUMAN/HOCOMOCOv11_full_HUMAN_mono_meme_format.meme	ATOH1_HUMAN.H11MO.0.B		RRCAGMTGG	9	42157	2e-79	CENTRIMO			http://hocomoco.autosome.ru/motif/ATOH1_HUMAN.H11MO.0.B
139	db/MOUSE/HOCOMOCOv11_full_MOUSE_mono_meme_format.meme	ATOH1_MOUSE.H11MO.0.B		RRCAGMTGG	9	42157	2e-79	CENTRIMO			http://hocomoco.autosome.ru/motif/ATOH1_MOUSE.H11MO.0.B
140	db/HUMAN/HOCOMOCOv11_full_HUMAN_mono_meme_format.meme	NFYA_HUMAN.H11MO.0.A		BYRRCCAATCAGAR	14	29283	7.6e-79	CENTRIMO			http://hocomoco.autosome.ru/motif/NFYA_HUMAN.H11MO.0.A
141	db/MOUSE/HOCOMOCOv11_full_MOUSE_mono_meme_format.meme	NFYA_MOUSE.H11MO.0.A		BYRRCCAATCAGAR	14	29283	7.6e-79	CENTRIMO			http://hocomoco.autosome.ru/motif/NFYA_MOUSE.H11MO.0.A
142	db/MOUSE/HOCOMOCOv11_full_MOUSE_mono_meme_format.meme	NDF2_MOUSE.H11MO.0.A		RRCAGATGGY	10	45661	1.2e-78	CENTRIMO			http://hocomoco.autosome.ru/motif/NDF2_MOUSE.H11MO.0.A
143	db/HUMAN/HOCOMOCOv11_full_HUMAN_mono_meme_format.meme	MAFF_HUMAN.H11MO.1.B		TGCTGASTC	9	54583	6.5e-78	CENTRIMO			http://hocomoco.autosome.ru/motif/MAFF_HUMAN.H11MO.1.B
144	db/HUMAN/HOCOMOCOv11_full_HUMAN_mono_meme_format.meme	ZN554_HUMAN.H11MO.1.D		GCWGAGYCA	9	54372	6.5e-77	CENTRIMO			http://hocomoco.autosome.ru/motif/ZN554_HUMAN.H11MO.1.D
145	db/HUMAN/HOCOMOCOv11_full_HUMAN_mono_meme_format.meme	MXI1_HUMAN.H11MO.0.A		VCACGTGGSNGSBGS	15	45553	8.8e-77	CENTRIMO			http://hocomoco.autosome.ru/motif/MXI1_HUMAN.H11MO.0.A
146	db/MOUSE/HOCOMOCOv11_full_MOUSE_mono_meme_format.meme	MXI1_MOUSE.H11MO.0.A		VCACGTGGSNGSBGS	15	45553	8.8e-77	CENTRIMO			http://hocomoco.autosome.ru/motif/MXI1_MOUSE.H11MO.0.A
147	db/HUMAN/HOCOMOCOv11_full_HUMAN_mono_meme_format.meme	ASCL2_HUMAN.H11MO.0.D		VCASCTGCT	9	47706	2.6e-76	CENTRIMO			http://hocomoco.autosome.ru/motif/ASCL2_HUMAN.H11MO.0.D
148	db/MOUSE/HOCOMOCOv11_full_MOUSE_mono_meme_format.meme	ASCL2_MOUSE.H11MO.0.C		VCASCTGCT	9	47706	2.6e-76	CENTRIMO			http://hocomoco.autosome.ru/motif/ASCL2_MOUSE.H11MO.0.C
149	db/HUMAN/HOCOMOCOv11_full_HUMAN_mono_meme_format.meme	IRF9_HUMAN.H11MO.0.C		GAAAGCGAAAYT	12	20734	5.8e-76	CENTRIMO			http://hocomoco.autosome.ru/motif/IRF9_HUMAN.H11MO.0.C
150	db/MOUSE/HOCOMOCOv11_full_MOUSE_mono_meme_format.meme	IRF9_MOUSE.H11MO.0.C		GAAAGCGAAAYT	12	20734	5.8e-76	CENTRIMO			http://hocomoco.autosome.ru/motif/IRF9_MOUSE.H11MO.0.C
151	db/MOUSE/HOCOMOCOv11_full_MOUSE_mono_meme_format.meme	MYOD1_MOUSE.H11MO.0.A		VCAGCTGTYBCYSYC	15	33674	2.2e-74	CENTRIMO			http://hocomoco.autosome.ru/motif/MYOD1_MOUSE.H11MO.0.A
152	db/HUMAN/HOCOMOCOv11_full_HUMAN_mono_meme_format.meme	MYF6_HUMAN.H11MO.0.C		CASCTGC	7	33250	1.3e-73	CENTRIMO			http://hocomoco.autosome.ru/motif/MYF6_HUMAN.H11MO.0.C
153	db/MOUSE/HOCOMOCOv11_full_MOUSE_mono_meme_format.meme	MYF6_MOUSE.H11MO.0.C		CASCTGC	7	33250	1.3e-73	CENTRIMO			http://hocomoco.autosome.ru/motif/MYF6_MOUSE.H11MO.0.C
154	db/HUMAN/HOCOMOCOv11_full_HUMAN_mono_meme_format.meme	BHA15_HUMAN.H11MO.0.B		SSAGCAGCTGG	11	46656	5.3e-73	CENTRIMO			http://hocomoco.autosome.ru/motif/BHA15_HUMAN.H11MO.0.B
155	db/MOUSE/HOCOMOCOv11_full_MOUSE_mono_meme_format.meme	BHA15_MOUSE.H11MO.0.A		SSAGCAGCTGG	11	46656	5.3e-73	CENTRIMO			http://hocomoco.autosome.ru/motif/BHA15_MOUSE.H11MO.0.A
156	db/HUMAN/HOCOMOCOv11_full_HUMAN_mono_meme_format.meme	AHR_HUMAN.H11MO.0.B		DTYGCGTGM	9	34649	9e-73	CENTRIMO			http://hocomoco.autosome.ru/motif/AHR_HUMAN.H11MO.0.B
157	db/MOUSE/HOCOMOCOv11_full_MOUSE_mono_meme_format.meme	AHR_MOUSE.H11MO.0.B		DTYGCGTGM	9	34649	9e-73	CENTRIMO			http://hocomoco.autosome.ru/motif/AHR_MOUSE.H11MO.0.B
158	db/HUMAN/HOCOMOCOv11_full_HUMAN_mono_meme_format.meme	MYOD1_HUMAN.H11MO.0.A		VCAGCTGYYBCYGBC	15	39098	5.8e-71	CENTRIMO			http://hocomoco.autosome.ru/motif/MYOD1_HUMAN.H11MO.0.A
159	db/HUMAN/HOCOMOCOv11_full_HUMAN_mono_meme_format.meme	MYCN_HUMAN.H11MO.0.A		RGCCACGTGSDS	12	39774	1e-69	CENTRIMO			http://hocomoco.autosome.ru/motif/MYCN_HUMAN.H11MO.0.A
160	db/HUMAN/HOCOMOCOv11_full_HUMAN_mono_meme_format.meme	PKNX1_HUMAN.H11MO.0.B		TGABTGRCAGS	11	51556	1.4e-68	CENTRIMO			http://hocomoco.autosome.ru/motif/PKNX1_HUMAN.H11MO.0.B
161	db/MOUSE/HOCOMOCOv11_full_MOUSE_mono_meme_format.meme	PKNX1_MOUSE.H11MO.0.A		TGABTGRCAGS	11	51556	1.4e-68	CENTRIMO			http://hocomoco.autosome.ru/motif/PKNX1_MOUSE.H11MO.0.A
162	db/MOUSE/HOCOMOCOv11_full_MOUSE_mono_meme_format.meme	PBX3_MOUSE.H11MO.0.A		YBYTGATTGRYTGR	14	41254	1.2e-67	CENTRIMO			http://hocomoco.autosome.ru/motif/PBX3_MOUSE.H11MO.0.A
163	db/HUMAN/HOCOMOCOv11_full_HUMAN_mono_meme_format.meme	NDF2_HUMAN.H11MO.0.B		RRCAGATGG	9	48119	1.5e-67	CENTRIMO			http://hocomoco.autosome.ru/motif/NDF2_HUMAN.H11MO.0.B
164	db/MOUSE/HOCOMOCOv11_full_MOUSE_mono_meme_format.meme	MYC_MOUSE.H11MO.0.A		MGCCACGTGSBC	12	43218	8.5e-67	CENTRIMO			http://hocomoco.autosome.ru/motif/MYC_MOUSE.H11MO.0.A
165	db/MOUSE/HOCOMOCOv11_full_MOUSE_mono_meme_format.meme	ASCL1_MOUSE.H11MO.0.A		CWSCASCTGCYBCY	14	30405	4.1e-66	CENTRIMO			http://hocomoco.autosome.ru/motif/ASCL1_MOUSE.H11MO.0.A
166	db/HUMAN/HOCOMOCOv11_full_HUMAN_mono_meme_format.meme	KLF12_HUMAN.H11MO.0.C		VGGGGCGGGGC	11	36514	9e-66	CENTRIMO			http://hocomoco.autosome.ru/motif/KLF12_HUMAN.H11MO.0.C
167	db/HUMAN/HOCOMOCOv11_full_HUMAN_mono_meme_format.meme	PTF1A_HUMAN.H11MO.1.B		RGCAGCTGG	9	53945	9.7e-66	CENTRIMO			http://hocomoco.autosome.ru/motif/PTF1A_HUMAN.H11MO.1.B
168	db/MOUSE/HOCOMOCOv11_full_MOUSE_mono_meme_format.meme	PTF1A_MOUSE.H11MO.1.A		RGCAGCTGG	9	53945	9.7e-66	CENTRIMO			http://hocomoco.autosome.ru/motif/PTF1A_MOUSE.H11MO.1.A
169	db/HUMAN/HOCOMOCOv11_full_HUMAN_mono_meme_format.meme	JDP2_HUMAN.H11MO.0.D		BGATGACGTCAY	12	7335	1.3e-65	CENTRIMO			http://hocomoco.autosome.ru/motif/JDP2_HUMAN.H11MO.0.D
170	db/HUMAN/HOCOMOCOv11_full_HUMAN_mono_meme_format.meme	MXI1_HUMAN.H11MO.1.A		SCCACGTGSYB	11	50809	1.5e-65	CENTRIMO			http://hocomoco.autosome.ru/motif/MXI1_HUMAN.H11MO.1.A
171	db/HUMAN/HOCOMOCOv11_full_HUMAN_mono_meme_format.meme	IRF3_HUMAN.H11MO.0.B		RAAARGGAAAVDGAAASDGA	20	51381	1.6e-65	CENTRIMO			http://hocomoco.autosome.ru/motif/IRF3_HUMAN.H11MO.0.B
172	db/MOUSE/HOCOMOCOv11_full_MOUSE_mono_meme_format.meme	IRF3_MOUSE.H11MO.0.A		RAAARGGAAAVDGAAASDGA	20	51381	1.6e-65	CENTRIMO			http://hocomoco.autosome.ru/motif/IRF3_MOUSE.H11MO.0.A
173	db/HUMAN/HOCOMOCOv11_full_HUMAN_mono_meme_format.meme	CREB5_HUMAN.H11MO.0.D		RRTGACGTMAT	11	4846	4.6e-65	CENTRIMO			http://hocomoco.autosome.ru/motif/CREB5_HUMAN.H11MO.0.D
174	db/MOUSE/HOCOMOCOv11_full_MOUSE_mono_meme_format.meme	ZIC2_MOUSE.H11MO.0.C		DGCYHCCTGCTGWGH	15	44075	7.9e-65	CENTRIMO			http://hocomoco.autosome.ru/motif/ZIC2_MOUSE.H11MO.0.C
175	db/HUMAN/HOCOMOCOv11_full_HUMAN_mono_meme_format.meme	PBX3_HUMAN.H11MO.1.A		TGATTGRCW	9	48682	9.7e-65	CENTRIMO			http://hocomoco.autosome.ru/motif/PBX3_HUMAN.H11MO.1.A
176	db/HUMAN/HOCOMOCOv11_full_HUMAN_mono_meme_format.meme	NGN2_HUMAN.H11MO.0.D		RBARCAGATGGB	12	40905	2.5e-64	CENTRIMO			http://hocomoco.autosome.ru/motif/NGN2_HUMAN.H11MO.0.D
177	db/MOUSE/HOCOMOCOv11_full_MOUSE_mono_meme_format.meme	NGN2_MOUSE.H11MO.0.C		RBARCAGATGGB	12	40905	2.5e-64	CENTRIMO			http://hocomoco.autosome.ru/motif/NGN2_MOUSE.H11MO.0.C
178	db/HUMAN/HOCOMOCOv11_full_HUMAN_mono_meme_format.meme	ZBT14_HUMAN.H11MO.0.C		GGAGCGCGC	9	22431	4e-64	CENTRIMO			http://hocomoco.autosome.ru/motif/ZBT14_HUMAN.H11MO.0.C
179	db/HUMAN/HOCOMOCOv11_full_HUMAN_mono_meme_format.meme	TAL1_HUMAN.H11MO.1.A		VARSAARCAGVTGKB	15	55365	8e-63	CENTRIMO			http://hocomoco.autosome.ru/motif/TAL1_HUMAN.H11MO.1.A
180	db/HUMAN/HOCOMOCOv11_full_HUMAN_mono_meme_format.meme	ZN563_HUMAN.H11MO.0.C		RGGNTCMTNDCHGGCAGCTGY	21	52897	8.9e-63	CENTRIMO			http://hocomoco.autosome.ru/motif/ZN563_HUMAN.H11MO.0.C
181	db/HUMAN/HOCOMOCOv11_full_HUMAN_mono_meme_format.meme	NFYC_HUMAN.H11MO.0.A		BBRRCCAATCAGMR	14	47306	2.8e-62	CENTRIMO			http://hocomoco.autosome.ru/motif/NFYC_HUMAN.H11MO.0.A
182	db/MOUSE/HOCOMOCOv11_full_MOUSE_mono_meme_format.meme	TGIF1_MOUSE.H11MO.0.A		TGACAGCTG	9	47808	2.9e-62	CENTRIMO			http://hocomoco.autosome.ru/motif/TGIF1_MOUSE.H11MO.0.A
183	db/HUMAN/HOCOMOCOv11_full_HUMAN_mono_meme_format.meme	TGIF1_HUMAN.H11MO.0.A		TGACAGS	7	56766	5.3e-62	CENTRIMO			http://hocomoco.autosome.ru/motif/TGIF1_HUMAN.H11MO.0.A
184	db/HUMAN/HOCOMOCOv11_full_HUMAN_mono_meme_format.meme	CREB3_HUMAN.H11MO.0.D		KGRTGACGTGGCA	13	4751	1.1e-61	CENTRIMO			http://hocomoco.autosome.ru/motif/CREB3_HUMAN.H11MO.0.D
185	db/MOUSE/HOCOMOCOv11_full_MOUSE_mono_meme_format.meme	NFKB1_MOUSE.H11MO.0.A		GGGAAAKYCCC	11	40965	1.2e-61	CENTRIMO			http://hocomoco.autosome.ru/motif/NFKB1_MOUSE.H11MO.0.A
186	db/HUMAN/HOCOMOCOv11_full_HUMAN_mono_meme_format.meme	ATF7_HUMAN.H11MO.0.D		KRTGACGTCAT	11	3173	8.9e-61	CENTRIMO			http://hocomoco.autosome.ru/motif/ATF7_HUMAN.H11MO.0.D
187	db/HUMAN/HOCOMOCOv11_full_HUMAN_mono_meme_format.meme	PBX3_HUMAN.H11MO.0.A		TGABTGRCRGS	11	54533	1.2e-60	CENTRIMO			http://hocomoco.autosome.ru/motif/PBX3_HUMAN.H11MO.0.A
188	db/HUMAN/HOCOMOCOv11_full_HUMAN_mono_meme_format.meme	MYC_HUMAN.H11MO.0.A		RCCACGTGCTB	11	39934	3.9e-60	CENTRIMO			http://hocomoco.autosome.ru/motif/MYC_HUMAN.H11MO.0.A
189	db/HUMAN/HOCOMOCOv11_full_HUMAN_mono_meme_format.meme	TFAP4_HUMAN.H11MO.0.A		YCAGCTGWKB	10	36027	2.2e-59	CENTRIMO			http://hocomoco.autosome.ru/motif/TFAP4_HUMAN.H11MO.0.A
190	db/HUMAN/HOCOMOCOv11_full_HUMAN_mono_meme_format.meme	NFKB2_HUMAN.H11MO.0.B		GGGRAAKYCCC	11	44164	8.7e-59	CENTRIMO			http://hocomoco.autosome.ru/motif/NFKB2_HUMAN.H11MO.0.B
191	db/MOUSE/HOCOMOCOv11_full_MOUSE_mono_meme_format.meme	NFKB2_MOUSE.H11MO.0.C		GGGRAAKYCCC	11	44164	8.7e-59	CENTRIMO			http://hocomoco.autosome.ru/motif/NFKB2_MOUSE.H11MO.0.C
192	db/MOUSE/HOCOMOCOv11_full_MOUSE_mono_meme_format.meme	HTF4_MOUSE.H11MO.0.A		RGCAGGTGKG	10	55749	2.7e-58	CENTRIMO			http://hocomoco.autosome.ru/motif/HTF4_MOUSE.H11MO.0.A
193	db/HUMAN/HOCOMOCOv11_full_HUMAN_mono_meme_format.meme	LYL1_HUMAN.H11MO.0.A		CCAKCTGYTYYCTB	14	57157	1.3e-57	CENTRIMO			http://hocomoco.autosome.ru/motif/LYL1_HUMAN.H11MO.0.A
194	db/MOUSE/HOCOMOCOv11_full_MOUSE_mono_meme_format.meme	LYL1_MOUSE.H11MO.0.A		CCAKCTGYTYYCTB	14	57157	1.3e-57	CENTRIMO			http://hocomoco.autosome.ru/motif/LYL1_MOUSE.H11MO.0.A
195	db/MOUSE/HOCOMOCOv11_full_MOUSE_mono_meme_format.meme	TF65_MOUSE.H11MO.0.A		KGGRMTTTCCC	11	45597	3.5e-57	CENTRIMO			http://hocomoco.autosome.ru/motif/TF65_MOUSE.H11MO.0.A
196	db/HUMAN/HOCOMOCOv11_full_HUMAN_mono_meme_format.meme	ZIC3_HUMAN.H11MO.0.B		GGCYHCCTGCTGWGH	15	43686	3.7e-57	CENTRIMO			http://hocomoco.autosome.ru/motif/ZIC3_HUMAN.H11MO.0.B
197	db/MOUSE/HOCOMOCOv11_full_MOUSE_mono_meme_format.meme	ZIC3_MOUSE.H11MO.0.A		GGCYHCCTGCTGWGH	15	43686	3.7e-57	CENTRIMO			http://hocomoco.autosome.ru/motif/ZIC3_MOUSE.H11MO.0.A
198	db/HUMAN/HOCOMOCOv11_full_HUMAN_mono_meme_format.meme	TF65_HUMAN.H11MO.0.A		HWGGGRATTTCCMV	14	34265	5.2e-57	CENTRIMO			http://hocomoco.autosome.ru/motif/TF65_HUMAN.H11MO.0.A
199	db/HUMAN/HOCOMOCOv11_full_HUMAN_mono_meme_format.meme	MAX_HUMAN.H11MO.0.A		VRGCACGTGG	10	46744	7.5e-57	CENTRIMO			http://hocomoco.autosome.ru/motif/MAX_HUMAN.H11MO.0.A
200	db/MOUSE/HOCOMOCOv11_full_MOUSE_mono_meme_format.meme	MAF_MOUSE.H11MO.1.A		YTGCTGASW	9	53542	5e-56	CENTRIMO			http://hocomoco.autosome.ru/motif/MAF_MOUSE.H11MO.1.A
201	db/HUMAN/HOCOMOCOv11_full_HUMAN_mono_meme_format.meme	ETV6_HUMAN.H11MO.0.D		RCAGGAARK	9	56750	9.2e-56	CENTRIMO			http://hocomoco.autosome.ru/motif/ETV6_HUMAN.H11MO.0.D
202	db/MOUSE/HOCOMOCOv11_full_MOUSE_mono_meme_format.meme	ETV6_MOUSE.H11MO.0.C		RCAGGAARK	9	56750	9.2e-56	CENTRIMO			http://hocomoco.autosome.ru/motif/ETV6_MOUSE.H11MO.0.C
203	db/HUMAN/HOCOMOCOv11_full_HUMAN_mono_meme_format.meme	RFX5_HUMAN.H11MO.0.A		GTCABCWGTTGCYRGGSARA	20	47976	1.6e-55	CENTRIMO			http://hocomoco.autosome.ru/motif/RFX5_HUMAN.H11MO.0.A
204	db/HUMAN/HOCOMOCOv11_full_HUMAN_mono_meme_format.meme	KLF4_HUMAN.H11MO.0.A		WGGGYGKGGC	10	40050	3.6e-55	CENTRIMO			http://hocomoco.autosome.ru/motif/KLF4_HUMAN.H11MO.0.A
205	db/HUMAN/HOCOMOCOv11_full_HUMAN_mono_meme_format.meme	ASCL1_HUMAN.H11MO.0.A		CHVCASCTGCYBYY	14	47106	4.9e-55	CENTRIMO			http://hocomoco.autosome.ru/motif/ASCL1_HUMAN.H11MO.0.A
206	db/HUMAN/HOCOMOCOv11_full_HUMAN_mono_meme_format.meme	MAF_HUMAN.H11MO.1.B		TGCTGAST	8	53936	5e-55	CENTRIMO			http://hocomoco.autosome.ru/motif/MAF_HUMAN.H11MO.1.B
207	MEME	CCTGTAATCCCAGCTACTYRGGAGGCTGAG	MEME-2	CCTGTAATCCCAGCTACTYRGGAGGCTGAG	30	14	8.1e-55	MEME	db/HUMAN/HOCOMOCOv11_full_HUMAN_mono_meme_format.meme	ZN770_HUMAN.H11MO.1.C	http://hocomoco.autosome.ru/motif/ZN770_HUMAN.H11MO.1.C
208	db/HUMAN/HOCOMOCOv11_full_HUMAN_mono_meme_format.meme	SP1_HUMAN.H11MO.1.A		VGGGGGCGGGGCCK	14	35550	2.1e-53	CENTRIMO			http://hocomoco.autosome.ru/motif/SP1_HUMAN.H11MO.1.A
209	db/MOUSE/HOCOMOCOv11_full_MOUSE_mono_meme_format.meme	STAT1_MOUSE.H11MO.0.A		RRRAAAHWGAAASTVAARVARR	22	49828	4.2e-53	CENTRIMO			http://hocomoco.autosome.ru/motif/STAT1_MOUSE.H11MO.0.A
210	db/MOUSE/HOCOMOCOv11_full_MOUSE_mono_meme_format.meme	ELF5_MOUSE.H11MO.0.A		RGAAGRAGGAAGWRRRR	17	47567	7.6e-53	CENTRIMO			http://hocomoco.autosome.ru/motif/ELF5_MOUSE.H11MO.0.A
211	db/HUMAN/HOCOMOCOv11_full_HUMAN_mono_meme_format.meme	FLI1_HUMAN.H11MO.0.A		SRRGGMAGGAAGGRRRGR	18	51569	1.7e-52	CENTRIMO			http://hocomoco.autosome.ru/motif/FLI1_HUMAN.H11MO.0.A
212	db/MOUSE/HOCOMOCOv11_full_MOUSE_mono_meme_format.meme	PBX1_MOUSE.H11MO.1.A		YTBTGATTGGCYR	13	46678	1.8e-52	CENTRIMO			http://hocomoco.autosome.ru/motif/PBX1_MOUSE.H11MO.1.A
213	db/MOUSE/HOCOMOCOv11_full_MOUSE_mono_meme_format.meme	PBX1_MOUSE.H11MO.0.A		TGAKTGACAGS	11	45955	2.1e-52	CENTRIMO			http://hocomoco.autosome.ru/motif/PBX1_MOUSE.H11MO.0.A
214	db/HUMAN/HOCOMOCOv11_full_HUMAN_mono_meme_format.meme	NDF1_HUMAN.H11MO.0.A		RRCAGATGGY	10	37710	3e-52	CENTRIMO			http://hocomoco.autosome.ru/motif/NDF1_HUMAN.H11MO.0.A
215	db/MOUSE/HOCOMOCOv11_full_MOUSE_mono_meme_format.meme	NDF1_MOUSE.H11MO.0.A		RRCAGATGGY	10	37710	3e-52	CENTRIMO			http://hocomoco.autosome.ru/motif/NDF1_MOUSE.H11MO.0.A
216	db/HUMAN/HOCOMOCOv11_full_HUMAN_mono_meme_format.meme	ATF2_HUMAN.H11MO.2.C		RRTGACGTCAS	11	2875	6.4e-52	CENTRIMO			http://hocomoco.autosome.ru/motif/ATF2_HUMAN.H11MO.2.C
217	db/MOUSE/HOCOMOCOv11_full_MOUSE_mono_meme_format.meme	RFX6_MOUSE.H11MO.0.C		SKGTTGCYNDG	11	56054	7e-52	CENTRIMO			http://hocomoco.autosome.ru/motif/RFX6_MOUSE.H11MO.0.C
218	db/HUMAN/HOCOMOCOv11_full_HUMAN_mono_meme_format.meme	HES1_HUMAN.H11MO.0.D		VMGVCACGMGMCM	13	50800	1.3e-51	CENTRIMO			http://hocomoco.autosome.ru/motif/HES1_HUMAN.H11MO.0.D
219	db/MOUSE/HOCOMOCOv11_full_MOUSE_mono_meme_format.meme	HES1_MOUSE.H11MO.0.D		VMGVCACGMGMCM	13	50800	1.3e-51	CENTRIMO			http://hocomoco.autosome.ru/motif/HES1_MOUSE.H11MO.0.D
220	db/HUMAN/HOCOMOCOv11_full_HUMAN_mono_meme_format.meme	ZN554_HUMAN.H11MO.0.C		GCWGAGYCANGTRGDKKRCT	20	50453	1.9e-51	CENTRIMO			http://hocomoco.autosome.ru/motif/ZN554_HUMAN.H11MO.0.C
221	db/HUMAN/HOCOMOCOv11_full_HUMAN_mono_meme_format.meme	E2F2_HUMAN.H11MO.0.B		GGCGCGAAAC	10	27155	9e-51	CENTRIMO			http://hocomoco.autosome.ru/motif/E2F2_HUMAN.H11MO.0.B
222	db/MOUSE/HOCOMOCOv11_full_MOUSE_mono_meme_format.meme	E2F2_MOUSE.H11MO.0.B		GGCGCGAAAC	10	27155	9e-51	CENTRIMO			http://hocomoco.autosome.ru/motif/E2F2_MOUSE.H11MO.0.B
223	db/HUMAN/HOCOMOCOv11_full_HUMAN_mono_meme_format.meme	MEIS1_HUMAN.H11MO.1.B		GMTGACAGV	9	54720	9.3e-51	CENTRIMO			http://hocomoco.autosome.ru/motif/MEIS1_HUMAN.H11MO.1.B
224	db/HUMAN/HOCOMOCOv11_full_HUMAN_mono_meme_format.meme	KLF9_HUMAN.H11MO.0.C		GRRGKGGGCGTGGCC	15	26535	1.4e-50	CENTRIMO			http://hocomoco.autosome.ru/motif/KLF9_HUMAN.H11MO.0.C
225	db/HUMAN/HOCOMOCOv11_full_HUMAN_mono_meme_format.meme	PBX1_HUMAN.H11MO.0.A		TGABTGACAG	10	55261	1.7e-50	CENTRIMO			http://hocomoco.autosome.ru/motif/PBX1_HUMAN.H11MO.0.A
226	db/MOUSE/HOCOMOCOv11_full_MOUSE_mono_meme_format.meme	ARNT_MOUSE.H11MO.0.B		BYRCGTGC	8	26257	5.5e-50	CENTRIMO			http://hocomoco.autosome.ru/motif/ARNT_MOUSE.H11MO.0.B
227	db/HUMAN/HOCOMOCOv11_full_HUMAN_mono_meme_format.meme	MITF_HUMAN.H11MO.0.A		TCACGTGACC	10	28808	2.4e-49	CENTRIMO			http://hocomoco.autosome.ru/motif/MITF_HUMAN.H11MO.0.A
228	db/HUMAN/HOCOMOCOv11_full_HUMAN_mono_meme_format.meme	MAFG_HUMAN.H11MO.1.A		TGCTGAGT	8	56392	5.6e-49	CENTRIMO			http://hocomoco.autosome.ru/motif/MAFG_HUMAN.H11MO.1.A
229	db/MOUSE/HOCOMOCOv11_full_MOUSE_mono_meme_format.meme	MAFG_MOUSE.H11MO.1.A		TGCTGAGT	8	56392	5.6e-49	CENTRIMO			http://hocomoco.autosome.ru/motif/MAFG_MOUSE.H11MO.1.A
230	db/HUMAN/HOCOMOCOv11_full_HUMAN_mono_meme_format.meme	USF1_HUMAN.H11MO.0.A		RGTCACGTGRBS	12	15309	1.8e-48	CENTRIMO			http://hocomoco.autosome.ru/motif/USF1_HUMAN.H11MO.0.A
231	db/HUMAN/HOCOMOCOv11_full_HUMAN_mono_meme_format.meme	CR3L2_HUMAN.H11MO.0.D		TGATGACGTGGCA	13	16650	2.2e-48	CENTRIMO			http://hocomoco.autosome.ru/motif/CR3L2_HUMAN.H11MO.0.D
232	db/HUMAN/HOCOMOCOv11_full_HUMAN_mono_meme_format.meme	E4F1_HUMAN.H11MO.0.D		YGTKACGTC	9	11335	2.3e-48	CENTRIMO			http://hocomoco.autosome.ru/motif/E4F1_HUMAN.H11MO.0.D
233	db/MOUSE/HOCOMOCOv11_full_MOUSE_mono_meme_format.meme	E4F1_MOUSE.H11MO.0.D		YGTKACGTC	9	11335	2.3e-48	CENTRIMO			http://hocomoco.autosome.ru/motif/E4F1_MOUSE.H11MO.0.D
234	db/HUMAN/HOCOMOCOv11_full_HUMAN_mono_meme_format.meme	NRL_HUMAN.H11MO.0.D		TGCTGACKYWR	11	52624	7.6e-48	CENTRIMO			http://hocomoco.autosome.ru/motif/NRL_HUMAN.H11MO.0.D
235	db/HUMAN/HOCOMOCOv11_full_HUMAN_mono_meme_format.meme	BHE40_HUMAN.H11MO.0.A		DGCACGTGAS	10	40935	7.7e-48	CENTRIMO			http://hocomoco.autosome.ru/motif/BHE40_HUMAN.H11MO.0.A
236	db/HUMAN/HOCOMOCOv11_full_HUMAN_mono_meme_format.meme	SPDEF_HUMAN.H11MO.0.D		RWCCMGGAWGWAGT	14	45708	9.3e-48	CENTRIMO			http://hocomoco.autosome.ru/motif/SPDEF_HUMAN.H11MO.0.D
237	db/MOUSE/HOCOMOCOv11_full_MOUSE_mono_meme_format.meme	KLF4_MOUSE.H11MO.0.A		KRRRVWGGGTGKGGC	15	53228	9.7e-48	CENTRIMO			http://hocomoco.autosome.ru/motif/KLF4_MOUSE.H11MO.0.A
238	db/HUMAN/HOCOMOCOv11_full_HUMAN_mono_meme_format.meme	ARNT_HUMAN.H11MO.0.B		STACGTGMC	9	38626	1.6e-47	CENTRIMO			http://hocomoco.autosome.ru/motif/ARNT_HUMAN.H11MO.0.B
239	db/HUMAN/HOCOMOCOv11_full_HUMAN_mono_meme_format.meme	CLOCK_HUMAN.H11MO.0.C		CWGHCACGTGMVVM	14	56316	5.5e-46	CENTRIMO			http://hocomoco.autosome.ru/motif/CLOCK_HUMAN.H11MO.0.C
240	db/MOUSE/HOCOMOCOv11_full_MOUSE_mono_meme_format.meme	CLOCK_MOUSE.H11MO.0.C		CWGHCACGTGMVVM	14	56316	5.5e-46	CENTRIMO			http://hocomoco.autosome.ru/motif/CLOCK_MOUSE.H11MO.0.C
241	db/HUMAN/HOCOMOCOv11_full_HUMAN_mono_meme_format.meme	EPAS1_HUMAN.H11MO.0.B		VTACGTGMC	9	44483	6.1e-46	CENTRIMO			http://hocomoco.autosome.ru/motif/EPAS1_HUMAN.H11MO.0.B
242	db/MOUSE/HOCOMOCOv11_full_MOUSE_mono_meme_format.meme	EPAS1_MOUSE.H11MO.0.C		VTACGTGMC	9	44483	6.1e-46	CENTRIMO			http://hocomoco.autosome.ru/motif/EPAS1_MOUSE.H11MO.0.C
243	db/HUMAN/HOCOMOCOv11_full_HUMAN_mono_meme_format.meme	ZBT18_HUMAN.H11MO.0.C		KCCAGMTGTKB	11	52322	6.8e-46	CENTRIMO			http://hocomoco.autosome.ru/motif/ZBT18_HUMAN.H11MO.0.C
244	db/MOUSE/HOCOMOCOv11_full_MOUSE_mono_meme_format.meme	ZBT18_MOUSE.H11MO.0.D		KCCAGMTGTKB	11	52322	6.8e-46	CENTRIMO			http://hocomoco.autosome.ru/motif/ZBT18_MOUSE.H11MO.0.D
245	db/MOUSE/HOCOMOCOv11_full_MOUSE_mono_meme_format.meme	MAFK_MOUSE.H11MO.0.A		DWWWYTGCTGAGTCAKCWHW	20	15953	2.3e-45	CENTRIMO			http://hocomoco.autosome.ru/motif/MAFK_MOUSE.H11MO.0.A
246	db/MOUSE/HOCOMOCOv11_full_MOUSE_mono_meme_format.meme	PAX5_MOUSE.H11MO.0.A		VDRVKCAGYSRAGCGTGAC	19	48169	2.6e-45	CENTRIMO			http://hocomoco.autosome.ru/motif/PAX5_MOUSE.H11MO.0.A
247	db/HUMAN/HOCOMOCOv11_full_HUMAN_mono_meme_format.meme	MYB_HUMAN.H11MO.0.A		RVWGRCAGTTRR	12	52433	5.5e-45	CENTRIMO			http://hocomoco.autosome.ru/motif/MYB_HUMAN.H11MO.0.A
248	db/MOUSE/HOCOMOCOv11_full_MOUSE_mono_meme_format.meme	SP1_MOUSE.H11MO.1.A		GGGGGCGGGGC	11	46179	6.3e-45	CENTRIMO			http://hocomoco.autosome.ru/motif/SP1_MOUSE.H11MO.1.A
249	db/HUMAN/HOCOMOCOv11_full_HUMAN_mono_meme_format.meme	USF2_HUMAN.H11MO.0.A		GGGTCACGTGRBSVSSSSB	19	16602	8.4e-45	CENTRIMO			http://hocomoco.autosome.ru/motif/USF2_HUMAN.H11MO.0.A
250	db/MOUSE/HOCOMOCOv11_full_MOUSE_mono_meme_format.meme	USF2_MOUSE.H11MO.0.A		GGGTCACGTGRBSVSSSSB	19	16602	8.4e-45	CENTRIMO			http://hocomoco.autosome.ru/motif/USF2_MOUSE.H11MO.0.A
251	db/HUMAN/HOCOMOCOv11_full_HUMAN_mono_meme_format.meme	MYBA_HUMAN.H11MO.0.D		VGYGGCVGTTRSVGV	15	38860	2.1e-44	CENTRIMO			http://hocomoco.autosome.ru/motif/MYBA_HUMAN.H11MO.0.D
252	db/MOUSE/HOCOMOCOv11_full_MOUSE_mono_meme_format.meme	MYBA_MOUSE.H11MO.0.C		VGYGGCVGTTRSVGV	15	38860	2.1e-44	CENTRIMO			http://hocomoco.autosome.ru/motif/MYBA_MOUSE.H11MO.0.C
253	db/HUMAN/HOCOMOCOv11_full_HUMAN_mono_meme_format.meme	MEIS3_HUMAN.H11MO.0.D		DKTGACAGSTK	11	40535	4.4e-44	CENTRIMO			http://hocomoco.autosome.ru/motif/MEIS3_HUMAN.H11MO.0.D
254	db/HUMAN/HOCOMOCOv11_full_HUMAN_mono_meme_format.meme	SP2_HUMAN.H11MO.1.B		RGGRGGCGGGGC	12	44180	6.2e-44	CENTRIMO			http://hocomoco.autosome.ru/motif/SP2_HUMAN.H11MO.1.B
255	db/MOUSE/HOCOMOCOv11_full_MOUSE_mono_meme_format.meme	SP2_MOUSE.H11MO.1.C		RGGRGGCGGGGC	12	44180	6.2e-44	CENTRIMO			http://hocomoco.autosome.ru/motif/SP2_MOUSE.H11MO.1.C
256	db/MOUSE/HOCOMOCOv11_full_MOUSE_mono_meme_format.meme	SMAD4_MOUSE.H11MO.0.A		CTGTCTGNCACY	12	56725	2.3e-43	CENTRIMO			http://hocomoco.autosome.ru/motif/SMAD4_MOUSE.H11MO.0.A
257	db/HUMAN/HOCOMOCOv11_full_HUMAN_mono_meme_format.meme	ZBT7B_HUMAN.H11MO.0.D		SSCSGTTGCCATGGVRACSGS	21	19927	2.8e-43	CENTRIMO			http://hocomoco.autosome.ru/motif/ZBT7B_HUMAN.H11MO.0.D
258	db/HUMAN/HOCOMOCOv11_full_HUMAN_mono_meme_format.meme	PTF1A_HUMAN.H11MO.0.B		SCAGCTGBYBBYBYYCHC	18	51273	3.5e-43	CENTRIMO			http://hocomoco.autosome.ru/motif/PTF1A_HUMAN.H11MO.0.B
259	db/MOUSE/HOCOMOCOv11_full_MOUSE_mono_meme_format.meme	PTF1A_MOUSE.H11MO.0.A		SCAGCTGBYBBYBYYCHC	18	51273	3.5e-43	CENTRIMO			http://hocomoco.autosome.ru/motif/PTF1A_MOUSE.H11MO.0.A
260	db/MOUSE/HOCOMOCOv11_full_MOUSE_mono_meme_format.meme	BHE40_MOUSE.H11MO.0.A		RCACGTGAS	9	37740	7.3e-43	CENTRIMO			http://hocomoco.autosome.ru/motif/BHE40_MOUSE.H11MO.0.A
261	db/MOUSE/HOCOMOCOv11_full_MOUSE_mono_meme_format.meme	MXI1_MOUSE.H11MO.1.A		MCACGTGS	8	48195	1.1e-42	CENTRIMO			http://hocomoco.autosome.ru/motif/MXI1_MOUSE.H11MO.1.A
262	db/HUMAN/HOCOMOCOv11_full_HUMAN_mono_meme_format.meme	TBX20_HUMAN.H11MO.0.D		DRGTGHTGACAGSH	14	49615	2e-42	CENTRIMO			http://hocomoco.autosome.ru/motif/TBX20_HUMAN.H11MO.0.D
263	db/MOUSE/HOCOMOCOv11_full_MOUSE_mono_meme_format.meme	TBX20_MOUSE.H11MO.0.C		DRGTGHTGACAGSH	14	49615	2e-42	CENTRIMO			http://hocomoco.autosome.ru/motif/TBX20_MOUSE.H11MO.0.C
264	db/MOUSE/HOCOMOCOv11_full_MOUSE_mono_meme_format.meme	E2F4_MOUSE.H11MO.0.A		RGGGGGCGGGRMNN	14	44725	3.9e-42	CENTRIMO			http://hocomoco.autosome.ru/motif/E2F4_MOUSE.H11MO.0.A
265	db/MOUSE/HOCOMOCOv11_full_MOUSE_mono_meme_format.meme	TWST1_MOUSE.H11MO.1.B		VACATCTGGWW	11	53857	6.4e-42	CENTRIMO			http://hocomoco.autosome.ru/motif/TWST1_MOUSE.H11MO.1.B
266	db/MOUSE/HOCOMOCOv11_full_MOUSE_mono_meme_format.meme	MITF_MOUSE.H11MO.0.A		YCWYGTGACY	10	51929	7.6e-42	CENTRIMO			http://hocomoco.autosome.ru/motif/MITF_MOUSE.H11MO.0.A
267	db/MOUSE/HOCOMOCOv11_full_MOUSE_mono_meme_format.meme	MYF5_MOUSE.H11MO.0.D		SCAGCTGTYHY	11	53568	9.9e-42	CENTRIMO			http://hocomoco.autosome.ru/motif/MYF5_MOUSE.H11MO.0.D
268	db/MOUSE/HOCOMOCOv11_full_MOUSE_mono_meme_format.meme	USF1_MOUSE.H11MO.0.A		SRGTCACGTGRCS	13	10669	1.1e-41	CENTRIMO			http://hocomoco.autosome.ru/motif/USF1_MOUSE.H11MO.0.A
269	db/HUMAN/HOCOMOCOv11_full_HUMAN_mono_meme_format.meme	PAX1_HUMAN.H11MO.0.D		YSGTCACGCWTGANTGV	17	9778	1.4e-41	CENTRIMO			http://hocomoco.autosome.ru/motif/PAX1_HUMAN.H11MO.0.D
270	db/HUMAN/HOCOMOCOv11_full_HUMAN_mono_meme_format.meme	TFCP2_HUMAN.H11MO.0.D		SCCTGMNCDSRCCRGA	16	50583	1.6e-41	CENTRIMO			http://hocomoco.autosome.ru/motif/TFCP2_HUMAN.H11MO.0.D
271	db/MOUSE/HOCOMOCOv11_full_MOUSE_mono_meme_format.meme	TFCP2_MOUSE.H11MO.0.D		SCCTGMNCDSRCCRGA	16	50583	1.6e-41	CENTRIMO			http://hocomoco.autosome.ru/motif/TFCP2_MOUSE.H11MO.0.D
272	db/MOUSE/HOCOMOCOv11_full_MOUSE_mono_meme_format.meme	MYCN_MOUSE.H11MO.0.A		SCACGTGG	8	44232	3.3e-40	CENTRIMO			http://hocomoco.autosome.ru/motif/MYCN_MOUSE.H11MO.0.A
273	db/HUMAN/HOCOMOCOv11_full_HUMAN_mono_meme_format.meme	ATF6A_HUMAN.H11MO.0.B		GKGSTGACGTGG	12	10679	1.4e-39	CENTRIMO			http://hocomoco.autosome.ru/motif/ATF6A_HUMAN.H11MO.0.B
274	db/MOUSE/HOCOMOCOv11_full_MOUSE_mono_meme_format.meme	SRBP1_MOUSE.H11MO.0.B		GGTGGGGTGAB	11	54345	1.9e-39	CENTRIMO			http://hocomoco.autosome.ru/motif/SRBP1_MOUSE.H11MO.0.B
275	db/HUMAN/HOCOMOCOv11_full_HUMAN_mono_meme_format.meme	RFX1_HUMAN.H11MO.0.B		SSSSCBGTTGCCAKGGVRACSS	22	29007	2.1e-39	CENTRIMO			http://hocomoco.autosome.ru/motif/RFX1_HUMAN.H11MO.0.B
276	db/MOUSE/HOCOMOCOv11_full_MOUSE_mono_meme_format.meme	RFX1_MOUSE.H11MO.0.A		SSSSCBGTTGCCAKGGVRACSS	22	29007	2.1e-39	CENTRIMO			http://hocomoco.autosome.ru/motif/RFX1_MOUSE.H11MO.0.A
277	db/HUMAN/HOCOMOCOv11_full_HUMAN_mono_meme_format.meme	KLF14_HUMAN.H11MO.0.D		DRGKGGGCGTGGY	13	25633	2.4e-39	CENTRIMO			http://hocomoco.autosome.ru/motif/KLF14_HUMAN.H11MO.0.D
278	db/HUMAN/HOCOMOCOv11_full_HUMAN_mono_meme_format.meme	RFX5_HUMAN.H11MO.1.A		CWGTTGCYAGG	11	48946	2.5e-39	CENTRIMO			http://hocomoco.autosome.ru/motif/RFX5_HUMAN.H11MO.1.A
279	db/HUMAN/HOCOMOCOv11_full_HUMAN_mono_meme_format.meme	KLF1_HUMAN.H11MO.0.A		DGGGYGKGGCYGGG	14	39101	5.4e-39	CENTRIMO			http://hocomoco.autosome.ru/motif/KLF1_HUMAN.H11MO.0.A
280	db/HUMAN/HOCOMOCOv11_full_HUMAN_mono_meme_format.meme	TFE3_HUMAN.H11MO.0.B		RGTCACGTGA	10	30196	5.4e-39	CENTRIMO			http://hocomoco.autosome.ru/motif/TFE3_HUMAN.H11MO.0.B
281	db/MOUSE/HOCOMOCOv11_full_MOUSE_mono_meme_format.meme	TFE3_MOUSE.H11MO.0.A		RGTCACGTGA	10	30196	5.4e-39	CENTRIMO			http://hocomoco.autosome.ru/motif/TFE3_MOUSE.H11MO.0.A
282	db/HUMAN/HOCOMOCOv11_full_HUMAN_mono_meme_format.meme	CREM_HUMAN.H11MO.0.C		CRVTGACGTCA	11	33418	6.1e-39	CENTRIMO			http://hocomoco.autosome.ru/motif/CREM_HUMAN.H11MO.0.C
283	db/MOUSE/HOCOMOCOv11_full_MOUSE_mono_meme_format.meme	CREM_MOUSE.H11MO.0.C		CRVTGACGTCA	11	33418	6.1e-39	CENTRIMO			http://hocomoco.autosome.ru/motif/CREM_MOUSE.H11MO.0.C
284	db/HUMAN/HOCOMOCOv11_full_HUMAN_mono_meme_format.meme	ZEP2_HUMAN.H11MO.0.D		GGYDGGGWAACCSS	14	53806	6.3e-39	CENTRIMO			http://hocomoco.autosome.ru/motif/ZEP2_HUMAN.H11MO.0.D
285	db/MOUSE/HOCOMOCOv11_full_MOUSE_mono_meme_format.meme	ZEP2_MOUSE.H11MO.0.D		GGYDGGGWAACCSS	14	53806	6.3e-39	CENTRIMO			http://hocomoco.autosome.ru/motif/ZEP2_MOUSE.H11MO.0.D
286	db/MOUSE/HOCOMOCOv11_full_MOUSE_mono_meme_format.meme	GFI1B_MOUSE.H11MO.0.A		KCWGTGRTTT	10	52906	1.2e-38	CENTRIMO			http://hocomoco.autosome.ru/motif/GFI1B_MOUSE.H11MO.0.A
287	db/MOUSE/HOCOMOCOv11_full_MOUSE_mono_meme_format.meme	SIX4_MOUSE.H11MO.0.C		WGWAACCTGASMSY	14	56781	1.3e-38	CENTRIMO			http://hocomoco.autosome.ru/motif/SIX4_MOUSE.H11MO.0.C
288	db/HUMAN/HOCOMOCOv11_full_HUMAN_mono_meme_format.meme	REL_HUMAN.H11MO.0.B		DRWRGGGRAATKCCA	15	53001	3.3e-38	CENTRIMO			http://hocomoco.autosome.ru/motif/REL_HUMAN.H11MO.0.B
289	db/MOUSE/HOCOMOCOv11_full_MOUSE_mono_meme_format.meme	REL_MOUSE.H11MO.0.A		DRWRGGGRAATKCCA	15	53001	3.3e-38	CENTRIMO			http://hocomoco.autosome.ru/motif/REL_MOUSE.H11MO.0.A
290	db/HUMAN/HOCOMOCOv11_full_HUMAN_mono_meme_format.meme	SMAD4_HUMAN.H11MO.0.B		CWGTCTGDCACCT	13	52274	1.8e-37	CENTRIMO			http://hocomoco.autosome.ru/motif/SMAD4_HUMAN.H11MO.0.B
291	db/HUMAN/HOCOMOCOv11_full_HUMAN_mono_meme_format.meme	ID4_HUMAN.H11MO.0.D		DNCAGGTGYNV	11	55921	7.9e-37	CENTRIMO			http://hocomoco.autosome.ru/motif/ID4_HUMAN.H11MO.0.D
292	db/HUMAN/HOCOMOCOv11_full_HUMAN_mono_meme_format.meme	NKX22_HUMAN.H11MO.0.D		DSAGWGSH	8	57303	5.4e-36	CENTRIMO			http://hocomoco.autosome.ru/motif/NKX22_HUMAN.H11MO.0.D
293	db/MOUSE/HOCOMOCOv11_full_MOUSE_mono_meme_format.meme	MYB_MOUSE.H11MO.0.A		RGWGRCAGTTRG	12	54492	9e-36	CENTRIMO			http://hocomoco.autosome.ru/motif/MYB_MOUSE.H11MO.0.A
294	db/HUMAN/HOCOMOCOv11_full_HUMAN_mono_meme_format.meme	MAFB_HUMAN.H11MO.0.B		TGCTGASTYAD	11	56065	1.4e-35	CENTRIMO			http://hocomoco.autosome.ru/motif/MAFB_HUMAN.H11MO.0.B
295	db/MOUSE/HOCOMOCOv11_full_MOUSE_mono_meme_format.meme	MAFB_MOUSE.H11MO.0.B		TGCTGASTYAD	11	56065	1.4e-35	CENTRIMO			http://hocomoco.autosome.ru/motif/MAFB_MOUSE.H11MO.0.B
296	db/HUMAN/HOCOMOCOv11_full_HUMAN_mono_meme_format.meme	ATF2_HUMAN.H11MO.0.B		RRTGABGTCAY	11	45979	5.4e-34	CENTRIMO			http://hocomoco.autosome.ru/motif/ATF2_HUMAN.H11MO.0.B
297	db/MOUSE/HOCOMOCOv11_full_MOUSE_mono_meme_format.meme	ATF2_MOUSE.H11MO.0.A		RRTGABGTCAY	11	45979	5.4e-34	CENTRIMO			http://hocomoco.autosome.ru/motif/ATF2_MOUSE.H11MO.0.A
298	db/HUMAN/HOCOMOCOv11_full_HUMAN_mono_meme_format.meme	GMEB2_HUMAN.H11MO.0.D		NBKTACGTVRN	11	30761	2.5e-33	CENTRIMO			http://hocomoco.autosome.ru/motif/GMEB2_HUMAN.H11MO.0.D
299	db/HUMAN/HOCOMOCOv11_full_HUMAN_mono_meme_format.meme	IRF7_HUMAN.H11MO.0.C		GAAASYGAAA	10	50267	3.3e-33	CENTRIMO			http://hocomoco.autosome.ru/motif/IRF7_HUMAN.H11MO.0.C
300	db/MOUSE/HOCOMOCOv11_full_MOUSE_mono_meme_format.meme	IRF7_MOUSE.H11MO.0.C		GAAASYGAAA	10	50267	3.3e-33	CENTRIMO			http://hocomoco.autosome.ru/motif/IRF7_MOUSE.H11MO.0.C
301	db/HUMAN/HOCOMOCOv11_full_HUMAN_mono_meme_format.meme	KLF8_HUMAN.H11MO.0.C		CAGGGKGTG	9	41146	3.5e-33	CENTRIMO			http://hocomoco.autosome.ru/motif/KLF8_HUMAN.H11MO.0.C
302	db/MOUSE/HOCOMOCOv11_full_MOUSE_mono_meme_format.meme	KLF8_MOUSE.H11MO.0.C		CAGGGKGTG	9	41146	3.5e-33	CENTRIMO			http://hocomoco.autosome.ru/motif/KLF8_MOUSE.H11MO.0.C
303	db/HUMAN/HOCOMOCOv11_full_HUMAN_mono_meme_format.meme	TWST1_HUMAN.H11MO.1.A		VMCATCTGGW	10	48831	8.7e-33	CENTRIMO			http://hocomoco.autosome.ru/motif/TWST1_HUMAN.H11MO.1.A
304	db/HUMAN/HOCOMOCOv11_full_HUMAN_mono_meme_format.meme	MAFG_HUMAN.H11MO.0.A		RWWWNTGCTGASTCAGCA	18	8316	2.7e-32	CENTRIMO			http://hocomoco.autosome.ru/motif/MAFG_HUMAN.H11MO.0.A
305	db/MOUSE/HOCOMOCOv11_full_MOUSE_mono_meme_format.meme	MAFG_MOUSE.H11MO.0.A		RWWWNTGCTGASTCAGCA	18	8316	2.7e-32	CENTRIMO			http://hocomoco.autosome.ru/motif/MAFG_MOUSE.H11MO.0.A
306	db/HUMAN/HOCOMOCOv11_full_HUMAN_mono_meme_format.meme	PAX2_HUMAN.H11MO.0.D		RHTCAGTSAYGMGTGAYW	18	45385	3.5e-32	CENTRIMO			http://hocomoco.autosome.ru/motif/PAX2_HUMAN.H11MO.0.D
307	db/MOUSE/HOCOMOCOv11_full_MOUSE_mono_meme_format.meme	PAX2_MOUSE.H11MO.0.D		RHTCAGTSAYGMGTGAYW	18	45385	3.5e-32	CENTRIMO			http://hocomoco.autosome.ru/motif/PAX2_MOUSE.H11MO.0.D
308	db/HUMAN/HOCOMOCOv11_full_HUMAN_mono_meme_format.meme	TFEB_HUMAN.H11MO.0.C		RGTCACGTG	9	2437	1.3e-31	CENTRIMO			http://hocomoco.autosome.ru/motif/TFEB_HUMAN.H11MO.0.C
309	db/MOUSE/HOCOMOCOv11_full_MOUSE_mono_meme_format.meme	TFEB_MOUSE.H11MO.0.C		RGTCACGTG	9	2437	1.3e-31	CENTRIMO			http://hocomoco.autosome.ru/motif/TFEB_MOUSE.H11MO.0.C
310	db/HUMAN/HOCOMOCOv11_full_HUMAN_mono_meme_format.meme	KLF3_HUMAN.H11MO.0.B		GGRGVDGGGCGGGGCYGGG	19	40395	2.8e-31	CENTRIMO			http://hocomoco.autosome.ru/motif/KLF3_HUMAN.H11MO.0.B
311	db/MOUSE/HOCOMOCOv11_full_MOUSE_mono_meme_format.meme	KLF3_MOUSE.H11MO.0.A		GGRGVDGGGCGGGGCYGGG	19	40395	2.8e-31	CENTRIMO			http://hocomoco.autosome.ru/motif/KLF3_MOUSE.H11MO.0.A
312	db/MOUSE/HOCOMOCOv11_full_MOUSE_mono_meme_format.meme	RFX2_MOUSE.H11MO.1.A		SGTTGCCATGG	11	34424	5.1e-31	CENTRIMO			http://hocomoco.autosome.ru/motif/RFX2_MOUSE.H11MO.1.A
313	db/MOUSE/HOCOMOCOv11_full_MOUSE_mono_meme_format.meme	BMAL1_MOUSE.H11MO.0.A		MCACGTGMC	9	41857	7.9e-31	CENTRIMO			http://hocomoco.autosome.ru/motif/BMAL1_MOUSE.H11MO.0.A
314	db/HUMAN/HOCOMOCOv11_full_HUMAN_mono_meme_format.meme	KLF13_HUMAN.H11MO.0.D		DRGKGGGCGKD	11	20925	1.2e-30	CENTRIMO			http://hocomoco.autosome.ru/motif/KLF13_HUMAN.H11MO.0.D
315	db/MOUSE/HOCOMOCOv11_full_MOUSE_mono_meme_format.meme	RFX3_MOUSE.H11MO.0.C		CSGTTGCCATGGMRAC	16	12670	1.6e-30	CENTRIMO			http://hocomoco.autosome.ru/motif/RFX3_MOUSE.H11MO.0.C
316	db/HUMAN/HOCOMOCOv11_full_HUMAN_mono_meme_format.meme	ZEP1_HUMAN.H11MO.0.D		TGGGAAATCCCB	12	27941	2.2e-30	CENTRIMO			http://hocomoco.autosome.ru/motif/ZEP1_HUMAN.H11MO.0.D
317	db/MOUSE/HOCOMOCOv11_full_MOUSE_mono_meme_format.meme	ZEP1_MOUSE.H11MO.0.D		TGGGAAATCCCB	12	27941	2.2e-30	CENTRIMO			http://hocomoco.autosome.ru/motif/ZEP1_MOUSE.H11MO.0.D
318	db/HUMAN/HOCOMOCOv11_full_HUMAN_mono_meme_format.meme	HEY1_HUMAN.H11MO.0.D		KGRCACGTGBCK	12	25405	3.7e-30	CENTRIMO			http://hocomoco.autosome.ru/motif/HEY1_HUMAN.H11MO.0.D
319	db/HUMAN/HOCOMOCOv11_full_HUMAN_mono_meme_format.meme	RFX2_HUMAN.H11MO.0.A		CKGTTGCCATGGCRACVS	18	11606	5.9e-30	CENTRIMO			http://hocomoco.autosome.ru/motif/RFX2_HUMAN.H11MO.0.A
320	db/HUMAN/HOCOMOCOv11_full_HUMAN_mono_meme_format.meme	RELB_HUMAN.H11MO.0.C		RGGGRMTTTCCM	12	50581	2.6e-29	CENTRIMO			http://hocomoco.autosome.ru/motif/RELB_HUMAN.H11MO.0.C
321	db/MOUSE/HOCOMOCOv11_full_MOUSE_mono_meme_format.meme	RELB_MOUSE.H11MO.0.C		RGGGRMTTTCCM	12	50581	2.6e-29	CENTRIMO			http://hocomoco.autosome.ru/motif/RELB_MOUSE.H11MO.0.C
322	db/HUMAN/HOCOMOCOv11_full_HUMAN_mono_meme_format.meme	SMAD3_HUMAN.H11MO.0.B		SYCTSHCWSCWS	12	57168	3.3e-29	CENTRIMO			http://hocomoco.autosome.ru/motif/SMAD3_HUMAN.H11MO.0.B
323	db/MOUSE/HOCOMOCOv11_full_MOUSE_mono_meme_format.meme	SMAD3_MOUSE.H11MO.0.B		SYCTSHCWSCWS	12	57168	3.3e-29	CENTRIMO			http://hocomoco.autosome.ru/motif/SMAD3_MOUSE.H11MO.0.B
324	db/HUMAN/HOCOMOCOv11_full_HUMAN_mono_meme_format.meme	TGIF2_HUMAN.H11MO.0.D		DTGACAGCTGT	11	43374	4.6e-29	CENTRIMO			http://hocomoco.autosome.ru/motif/TGIF2_HUMAN.H11MO.0.D
325	db/HUMAN/HOCOMOCOv11_full_HUMAN_mono_meme_format.meme	RFX1_HUMAN.H11MO.1.B		BGTTGCYAKGG	11	38939	5.3e-29	CENTRIMO			http://hocomoco.autosome.ru/motif/RFX1_HUMAN.H11MO.1.B
326	db/MOUSE/HOCOMOCOv11_full_MOUSE_mono_meme_format.meme	RFX1_MOUSE.H11MO.1.A		BGTTGCYAKGG	11	38939	5.3e-29	CENTRIMO			http://hocomoco.autosome.ru/motif/RFX1_MOUSE.H11MO.1.A
327	db/HUMAN/HOCOMOCOv11_full_HUMAN_mono_meme_format.meme	ZN341_HUMAN.H11MO.1.C		GGAASAGCC	9	54099	9.6e-29	CENTRIMO			http://hocomoco.autosome.ru/motif/ZN341_HUMAN.H11MO.1.C
328	db/HUMAN/HOCOMOCOv11_full_HUMAN_mono_meme_format.meme	ZN335_HUMAN.H11MO.0.A		RGCTGYCYNBVSCKMTGCCTGW	22	41479	1.1e-28	CENTRIMO			http://hocomoco.autosome.ru/motif/ZN335_HUMAN.H11MO.0.A
329	db/MOUSE/HOCOMOCOv11_full_MOUSE_mono_meme_format.meme	ZN335_MOUSE.H11MO.0.A		RGCTGYCYNBVSCKMTGCCTGW	22	41479	1.1e-28	CENTRIMO			http://hocomoco.autosome.ru/motif/ZN335_MOUSE.H11MO.0.A
330	db/MOUSE/HOCOMOCOv11_full_MOUSE_mono_meme_format.meme	EGR1_MOUSE.H11MO.0.A		GKGCGKGGGCGGGG	14	31605	4e-28	CENTRIMO			http://hocomoco.autosome.ru/motif/EGR1_MOUSE.H11MO.0.A
331	db/HUMAN/HOCOMOCOv11_full_HUMAN_mono_meme_format.meme	MAFK_HUMAN.H11MO.0.A		RAWWHTGCTGASTCAGCA	18	18234	4.7e-28	CENTRIMO			http://hocomoco.autosome.ru/motif/MAFK_HUMAN.H11MO.0.A
332	db/HUMAN/HOCOMOCOv11_full_HUMAN_mono_meme_format.meme	ZSC31_HUMAN.H11MO.0.C		RGCAGCAGGGCARTTAKR	18	46792	5.2e-28	CENTRIMO			http://hocomoco.autosome.ru/motif/ZSC31_HUMAN.H11MO.0.C
333	db/MOUSE/HOCOMOCOv11_full_MOUSE_mono_meme_format.meme	MEIS1_MOUSE.H11MO.1.A		BTGHTGACAGVW	12	54627	5.6e-28	CENTRIMO			http://hocomoco.autosome.ru/motif/MEIS1_MOUSE.H11MO.1.A
334	db/HUMAN/HOCOMOCOv11_full_HUMAN_mono_meme_format.meme	OLIG2_HUMAN.H11MO.1.B		CCAKCTGYYY	10	56995	7.9e-28	CENTRIMO			http://hocomoco.autosome.ru/motif/OLIG2_HUMAN.H11MO.1.B
335	db/MOUSE/HOCOMOCOv11_full_MOUSE_mono_meme_format.meme	OLIG2_MOUSE.H11MO.1.A		CCAKCTGYYY	10	56995	7.9e-28	CENTRIMO			http://hocomoco.autosome.ru/motif/OLIG2_MOUSE.H11MO.1.A
336	db/HUMAN/HOCOMOCOv11_full_HUMAN_mono_meme_format.meme	SP4_HUMAN.H11MO.0.A		SRGVARGRGGCGGRGCHDRR	20	50157	9.3e-28	CENTRIMO			http://hocomoco.autosome.ru/motif/SP4_HUMAN.H11MO.0.A
337	db/MOUSE/HOCOMOCOv11_full_MOUSE_mono_meme_format.meme	SP4_MOUSE.H11MO.0.B		SRGVARGRGGCGGRGCHDRR	20	50157	9.3e-28	CENTRIMO			http://hocomoco.autosome.ru/motif/SP4_MOUSE.H11MO.0.B
338	db/HUMAN/HOCOMOCOv11_full_HUMAN_mono_meme_format.meme	OSR2_HUMAN.H11MO.0.C		GBYSCWGCTNCTGYDG	16	52382	1.8e-27	CENTRIMO			http://hocomoco.autosome.ru/motif/OSR2_HUMAN.H11MO.0.C
339	db/HUMAN/HOCOMOCOv11_full_HUMAN_mono_meme_format.meme	TBX5_HUMAN.H11MO.0.D		AGGTGTGA	8	53251	8e-27	CENTRIMO			http://hocomoco.autosome.ru/motif/TBX5_HUMAN.H11MO.0.D
340	db/MOUSE/HOCOMOCOv11_full_MOUSE_mono_meme_format.meme	TBX5_MOUSE.H11MO.0.D		AGGTGTGA	8	53251	8e-27	CENTRIMO			http://hocomoco.autosome.ru/motif/TBX5_MOUSE.H11MO.0.D
341	db/HUMAN/HOCOMOCOv11_full_HUMAN_mono_meme_format.meme	RFX2_HUMAN.H11MO.1.A		CBGTTGCCATGG	12	27752	1.2e-26	CENTRIMO			http://hocomoco.autosome.ru/motif/RFX2_HUMAN.H11MO.1.A
342	db/HUMAN/HOCOMOCOv11_full_HUMAN_mono_meme_format.meme	ZN134_HUMAN.H11MO.1.C		RHCYMATCAGKTGAAGG	17	38965	4.1e-26	CENTRIMO			http://hocomoco.autosome.ru/motif/ZN134_HUMAN.H11MO.1.C
343	db/MOUSE/HOCOMOCOv11_full_MOUSE_mono_meme_format.meme	ZFP57_MOUSE.H11MO.0.B		CTGCGGCARR	10	43167	9.5e-26	CENTRIMO			http://hocomoco.autosome.ru/motif/ZFP57_MOUSE.H11MO.0.B
344	db/MOUSE/HOCOMOCOv11_full_MOUSE_mono_meme_format.meme	KLF1_MOUSE.H11MO.0.A		DGGGYGKGGCYGGG	14	38857	1.1e-25	CENTRIMO			http://hocomoco.autosome.ru/motif/KLF1_MOUSE.H11MO.0.A
345	db/HUMAN/HOCOMOCOv11_full_HUMAN_mono_meme_format.meme	SRBP1_HUMAN.H11MO.0.A		DGTSRGGTGAB	11	54592	1.2e-25	CENTRIMO			http://hocomoco.autosome.ru/motif/SRBP1_HUMAN.H11MO.0.A
346	db/HUMAN/HOCOMOCOv11_full_HUMAN_mono_meme_format.meme	MLX_HUMAN.H11MO.0.D		YGATCACGTGN	11	4619	2.9e-25	CENTRIMO			http://hocomoco.autosome.ru/motif/MLX_HUMAN.H11MO.0.D
347	db/HUMAN/HOCOMOCOv11_full_HUMAN_mono_meme_format.meme	SNAI1_HUMAN.H11MO.0.C		SCAGGTGK	8	44824	4.6e-25	CENTRIMO			http://hocomoco.autosome.ru/motif/SNAI1_HUMAN.H11MO.0.C
348	db/MOUSE/HOCOMOCOv11_full_MOUSE_mono_meme_format.meme	SNAI1_MOUSE.H11MO.0.C		SCAGGTGK	8	44824	4.6e-25	CENTRIMO			http://hocomoco.autosome.ru/motif/SNAI1_MOUSE.H11MO.0.C
349	db/HUMAN/HOCOMOCOv11_full_HUMAN_mono_meme_format.meme	ETS2_HUMAN.H11MO.0.B		RDVRGGAARVRRR	13	57055	6e-25	CENTRIMO			http://hocomoco.autosome.ru/motif/ETS2_HUMAN.H11MO.0.B
350	db/MOUSE/HOCOMOCOv11_full_MOUSE_mono_meme_format.meme	ETS2_MOUSE.H11MO.0.A		RDVRGGAARVRRR	13	57055	6e-25	CENTRIMO			http://hocomoco.autosome.ru/motif/ETS2_MOUSE.H11MO.0.A
351	db/HUMAN/HOCOMOCOv11_full_HUMAN_mono_meme_format.meme	BMAL1_HUMAN.H11MO.0.A		KSCACGTGHSY	11	45840	6.3e-25	CENTRIMO			http://hocomoco.autosome.ru/motif/BMAL1_HUMAN.H11MO.0.A
352	db/MOUSE/HOCOMOCOv11_full_MOUSE_mono_meme_format.meme	EGR2_MOUSE.H11MO.0.A		KGHGTGGGHGGGGG	14	45893	1.1e-24	CENTRIMO			http://hocomoco.autosome.ru/motif/EGR2_MOUSE.H11MO.0.A
353	db/HUMAN/HOCOMOCOv11_full_HUMAN_mono_meme_format.meme	EOMES_HUMAN.H11MO.0.D		RRGAGGTGWKAA	12	53802	3.1e-24	CENTRIMO			http://hocomoco.autosome.ru/motif/EOMES_HUMAN.H11MO.0.D
354	db/MOUSE/HOCOMOCOv11_full_MOUSE_mono_meme_format.meme	PRDM9_MOUSE.H11MO.0.C		AADADGGYAGYAGCWBCTB	19	37854	3.7e-24	CENTRIMO			http://hocomoco.autosome.ru/motif/PRDM9_MOUSE.H11MO.0.C
355	db/MOUSE/HOCOMOCOv11_full_MOUSE_mono_meme_format.meme	AP2C_MOUSE.H11MO.0.A		YRSCCYCAGGSYN	13	41261	4.2e-24	CENTRIMO			http://hocomoco.autosome.ru/motif/AP2C_MOUSE.H11MO.0.A
356	db/HUMAN/HOCOMOCOv11_full_HUMAN_mono_meme_format.meme	TAF1_HUMAN.H11MO.0.A		RARRWGGCGGMGGMGR	16	53980	8e-24	CENTRIMO			http://hocomoco.autosome.ru/motif/TAF1_HUMAN.H11MO.0.A
357	db/MOUSE/HOCOMOCOv11_full_MOUSE_mono_meme_format.meme	RFX6_MOUSE.H11MO.1.C		KGTTGCYRGGRDAC	14	50309	9.3e-24	CENTRIMO			http://hocomoco.autosome.ru/motif/RFX6_MOUSE.H11MO.1.C
358	db/MOUSE/HOCOMOCOv11_full_MOUSE_mono_meme_format.meme	ATF7_MOUSE.H11MO.0.D		RRTGABGTCAB	11	49577	9.4e-24	CENTRIMO			http://hocomoco.autosome.ru/motif/ATF7_MOUSE.H11MO.0.D
359	db/MOUSE/HOCOMOCOv11_full_MOUSE_mono_meme_format.meme	RFX2_MOUSE.H11MO.0.A		SGSNGTTGCCATGGMRACSRGD	22	33923	1.2e-23	CENTRIMO			http://hocomoco.autosome.ru/motif/RFX2_MOUSE.H11MO.0.A
360	db/HUMAN/HOCOMOCOv11_full_HUMAN_mono_meme_format.meme	ZNF18_HUMAN.H11MO.0.C		GGTGTGAACHSR	12	43010	1.5e-23	CENTRIMO			http://hocomoco.autosome.ru/motif/ZNF18_HUMAN.H11MO.0.C
361	db/HUMAN/HOCOMOCOv11_full_HUMAN_mono_meme_format.meme	HEN1_HUMAN.H11MO.0.C		BGGGKMKCAGCTGCGKCCYY	20	18629	1.8e-23	CENTRIMO			http://hocomoco.autosome.ru/motif/HEN1_HUMAN.H11MO.0.C
362	db/MOUSE/HOCOMOCOv11_full_MOUSE_mono_meme_format.meme	HEN1_MOUSE.H11MO.0.C		BGGGKMKCAGCTGCGKCCYY	20	18629	1.8e-23	CENTRIMO			http://hocomoco.autosome.ru/motif/HEN1_MOUSE.H11MO.0.C
363	db/HUMAN/HOCOMOCOv11_full_HUMAN_mono_meme_format.meme	TBX21_HUMAN.H11MO.0.A		GDGDRGGTGTGRV	13	57074	2.6e-23	CENTRIMO			http://hocomoco.autosome.ru/motif/TBX21_HUMAN.H11MO.0.A
364	db/HUMAN/HOCOMOCOv11_full_HUMAN_mono_meme_format.meme	ZN708_HUMAN.H11MO.1.D		AGGYACAGC	9	49398	3.2e-23	CENTRIMO			http://hocomoco.autosome.ru/motif/ZN708_HUMAN.H11MO.1.D
365	db/MOUSE/HOCOMOCOv11_full_MOUSE_mono_meme_format.meme	SMAD2_MOUSE.H11MO.0.A		TCTGYCTGB	9	56562	3.2e-23	CENTRIMO			http://hocomoco.autosome.ru/motif/SMAD2_MOUSE.H11MO.0.A
366	db/MOUSE/HOCOMOCOv11_full_MOUSE_mono_meme_format.meme	NKX25_MOUSE.H11MO.0.A		DSTBRAGTGS	10	55592	4e-23	CENTRIMO			http://hocomoco.autosome.ru/motif/NKX25_MOUSE.H11MO.0.A
367	db/HUMAN/HOCOMOCOv11_full_HUMAN_mono_meme_format.meme	MAFA_HUMAN.H11MO.0.D		STGCTGACBMYGCAGYHTYCV	21	49498	4.9e-23	CENTRIMO			http://hocomoco.autosome.ru/motif/MAFA_HUMAN.H11MO.0.D
368	db/MOUSE/HOCOMOCOv11_full_MOUSE_mono_meme_format.meme	ZFX_MOUSE.H11MO.0.B		GSCBVGGCCTGSSSSSCBS	19	35201	4.9e-23	CENTRIMO			http://hocomoco.autosome.ru/motif/ZFX_MOUSE.H11MO.0.B
369	db/MOUSE/HOCOMOCOv11_full_MOUSE_mono_meme_format.meme	GLI3_MOUSE.H11MO.0.D		BSTGGGTGGYCY	12	53292	1.5e-22	CENTRIMO			http://hocomoco.autosome.ru/motif/GLI3_MOUSE.H11MO.0.D
370	db/MOUSE/HOCOMOCOv11_full_MOUSE_mono_meme_format.meme	TBX21_MOUSE.H11MO.0.A		RRAGGTGWGARD	12	57045	2.9e-22	CENTRIMO			http://hocomoco.autosome.ru/motif/TBX21_MOUSE.H11MO.0.A
371	db/HUMAN/HOCOMOCOv11_full_HUMAN_mono_meme_format.meme	KAISO_HUMAN.H11MO.0.A		SARRYCTCGCGAGAV	15	24987	6.8e-22	CENTRIMO			http://hocomoco.autosome.ru/motif/KAISO_HUMAN.H11MO.0.A
372	db/MOUSE/HOCOMOCOv11_full_MOUSE_mono_meme_format.meme	KAISO_MOUSE.H11MO.0.B		SARRYCTCGCGAGAV	15	24987	6.8e-22	CENTRIMO			http://hocomoco.autosome.ru/motif/KAISO_MOUSE.H11MO.0.B
373	db/HUMAN/HOCOMOCOv11_full_HUMAN_mono_meme_format.meme	ZN134_HUMAN.H11MO.0.C		GCCTSRHCTMATCAGKTGAAGG	22	32570	1.1e-21	CENTRIMO			http://hocomoco.autosome.ru/motif/ZN134_HUMAN.H11MO.0.C
374	db/HUMAN/HOCOMOCOv11_full_HUMAN_mono_meme_format.meme	SP3_HUMAN.H11MO.0.B		SGVVGGGGGCGGGGCBRGSS	20	44148	1.9e-21	CENTRIMO			http://hocomoco.autosome.ru/motif/SP3_HUMAN.H11MO.0.B
375	db/MOUSE/HOCOMOCOv11_full_MOUSE_mono_meme_format.meme	SP3_MOUSE.H11MO.0.B		SGVVGGGGGCGGGGCBRGSS	20	44148	1.9e-21	CENTRIMO			http://hocomoco.autosome.ru/motif/SP3_MOUSE.H11MO.0.B
376	db/HUMAN/HOCOMOCOv11_full_HUMAN_mono_meme_format.meme	SP1_HUMAN.H11MO.0.A		VGGGGGCGGGGCCKGGGGGGGG	22	22852	2.9e-21	CENTRIMO			http://hocomoco.autosome.ru/motif/SP1_HUMAN.H11MO.0.A
377	db/HUMAN/HOCOMOCOv11_full_HUMAN_mono_meme_format.meme	E2F4_HUMAN.H11MO.0.A		SRGGGCGGGAARD	13	43762	3.9e-21	CENTRIMO			http://hocomoco.autosome.ru/motif/E2F4_HUMAN.H11MO.0.A
378	db/MOUSE/HOCOMOCOv11_full_MOUSE_mono_meme_format.meme	E2F1_MOUSE.H11MO.0.A		GRGGGCGGGRMV	12	46066	4.1e-21	CENTRIMO			http://hocomoco.autosome.ru/motif/E2F1_MOUSE.H11MO.0.A
379	db/HUMAN/HOCOMOCOv11_full_HUMAN_mono_meme_format.meme	MTF1_HUMAN.H11MO.0.C		MGKGCCGTGTGCAAARS	17	14028	4.8e-21	CENTRIMO			http://hocomoco.autosome.ru/motif/MTF1_HUMAN.H11MO.0.C
380	db/MOUSE/HOCOMOCOv11_full_MOUSE_mono_meme_format.meme	MTF1_MOUSE.H11MO.0.C		MGKGCCGTGTGCAAARS	17	14028	4.8e-21	CENTRIMO			http://hocomoco.autosome.ru/motif/MTF1_MOUSE.H11MO.0.C
381	db/HUMAN/HOCOMOCOv11_full_HUMAN_mono_meme_format.meme	ZFX_HUMAN.H11MO.0.A		SCAGGCCBCR	10	43221	5.8e-21	CENTRIMO			http://hocomoco.autosome.ru/motif/ZFX_HUMAN.H11MO.0.A
382	db/HUMAN/HOCOMOCOv11_full_HUMAN_mono_meme_format.meme	RORG_HUMAN.H11MO.0.C		RRAASTRGGTCA	12	49908	6.4e-21	CENTRIMO			http://hocomoco.autosome.ru/motif/RORG_HUMAN.H11MO.0.C
383	db/MOUSE/HOCOMOCOv11_full_MOUSE_mono_meme_format.meme	RORG_MOUSE.H11MO.0.B		RRAASTRGGTCA	12	49908	6.4e-21	CENTRIMO			http://hocomoco.autosome.ru/motif/RORG_MOUSE.H11MO.0.B
384	db/HUMAN/HOCOMOCOv11_full_HUMAN_mono_meme_format.meme	MECP2_HUMAN.H11MO.0.C		SCCGGRR	7	22884	7.8e-21	CENTRIMO			http://hocomoco.autosome.ru/motif/MECP2_HUMAN.H11MO.0.C
385	db/MOUSE/HOCOMOCOv11_full_MOUSE_mono_meme_format.meme	MECP2_MOUSE.H11MO.0.C		SCCGGRR	7	22884	7.8e-21	CENTRIMO			http://hocomoco.autosome.ru/motif/MECP2_MOUSE.H11MO.0.C
386	db/HUMAN/HOCOMOCOv11_full_HUMAN_mono_meme_format.meme	MESP1_HUMAN.H11MO.0.D		VCAGGTGKKBD	11	54767	2.3e-20	CENTRIMO			http://hocomoco.autosome.ru/motif/MESP1_HUMAN.H11MO.0.D
387	db/HUMAN/HOCOMOCOv11_full_HUMAN_mono_meme_format.meme	SMAD1_HUMAN.H11MO.0.D		RSCCTGTCTGCC	12	51155	5.8e-20	CENTRIMO			http://hocomoco.autosome.ru/motif/SMAD1_HUMAN.H11MO.0.D
388	db/MOUSE/HOCOMOCOv11_full_MOUSE_mono_meme_format.meme	SMAD1_MOUSE.H11MO.0.D		RSCCTGTCTGCC	12	51155	5.8e-20	CENTRIMO			http://hocomoco.autosome.ru/motif/SMAD1_MOUSE.H11MO.0.D
389	db/HUMAN/HOCOMOCOv11_full_HUMAN_mono_meme_format.meme	SNAI2_HUMAN.H11MO.0.A		RRCAGGTGCN	10	19689	6.2e-20	CENTRIMO			http://hocomoco.autosome.ru/motif/SNAI2_HUMAN.H11MO.0.A
390	db/HUMAN/HOCOMOCOv11_full_HUMAN_mono_meme_format.meme	PAX8_HUMAN.H11MO.0.D		BTVAYTSRMGYRKR	14	55112	9.4e-20	CENTRIMO			http://hocomoco.autosome.ru/motif/PAX8_HUMAN.H11MO.0.D
391	db/MOUSE/HOCOMOCOv11_full_MOUSE_mono_meme_format.meme	PAX8_MOUSE.H11MO.0.D		BTVAYTSRMGYRKR	14	55112	9.4e-20	CENTRIMO			http://hocomoco.autosome.ru/motif/PAX8_MOUSE.H11MO.0.D
392	db/HUMAN/HOCOMOCOv11_full_HUMAN_mono_meme_format.meme	SP4_HUMAN.H11MO.1.A		GRRRGGGGMGGGGCBK	16	44139	9.6e-20	CENTRIMO			http://hocomoco.autosome.ru/motif/SP4_HUMAN.H11MO.1.A
393	db/MOUSE/HOCOMOCOv11_full_MOUSE_mono_meme_format.meme	SP4_MOUSE.H11MO.1.B		GRRRGGGGMGGGGCBK	16	44139	9.6e-20	CENTRIMO			http://hocomoco.autosome.ru/motif/SP4_MOUSE.H11MO.1.B
394	db/HUMAN/HOCOMOCOv11_full_HUMAN_mono_meme_format.meme	KLF5_HUMAN.H11MO.0.A		WGGGTGKGGCDGGG	14	48753	1.1e-19	CENTRIMO			http://hocomoco.autosome.ru/motif/KLF5_HUMAN.H11MO.0.A
395	db/MOUSE/HOCOMOCOv11_full_MOUSE_mono_meme_format.meme	RFX3_MOUSE.H11MO.1.C		BGTTGCCATG	10	34649	4e-19	CENTRIMO			http://hocomoco.autosome.ru/motif/RFX3_MOUSE.H11MO.1.C
396	db/HUMAN/HOCOMOCOv11_full_HUMAN_mono_meme_format.meme	SMAD2_HUMAN.H11MO.0.A		TGTCTGNCWCCT	12	55454	1.5e-18	CENTRIMO			http://hocomoco.autosome.ru/motif/SMAD2_HUMAN.H11MO.0.A
397	db/HUMAN/HOCOMOCOv11_full_HUMAN_mono_meme_format.meme	ZIC4_HUMAN.H11MO.0.D		DCRCAGCGGGGGGTC	15	21719	7.3e-18	CENTRIMO			http://hocomoco.autosome.ru/motif/ZIC4_HUMAN.H11MO.0.D
398	db/HUMAN/HOCOMOCOv11_full_HUMAN_mono_meme_format.meme	OLIG2_HUMAN.H11MO.0.B		CCAKCTGYTYYYYWBCHB	18	54942	1.4e-17	CENTRIMO			http://hocomoco.autosome.ru/motif/OLIG2_HUMAN.H11MO.0.B
399	db/MOUSE/HOCOMOCOv11_full_MOUSE_mono_meme_format.meme	OLIG2_MOUSE.H11MO.0.A		CCAKCTGYTYYYYWBCHB	18	54942	1.4e-17	CENTRIMO			http://hocomoco.autosome.ru/motif/OLIG2_MOUSE.H11MO.0.A
400	db/HUMAN/HOCOMOCOv11_full_HUMAN_mono_meme_format.meme	ZN322_HUMAN.H11MO.0.B		GWGCCTGSTACWSWGCCTGR	20	41231	3e-17	CENTRIMO			http://hocomoco.autosome.ru/motif/ZN322_HUMAN.H11MO.0.B
401	db/HUMAN/HOCOMOCOv11_full_HUMAN_mono_meme_format.meme	ZNF41_HUMAN.H11MO.1.C		CACAAGGRARWV	12	54289	3.9e-17	CENTRIMO			http://hocomoco.autosome.ru/motif/ZNF41_HUMAN.H11MO.1.C
402	db/HUMAN/HOCOMOCOv11_full_HUMAN_mono_meme_format.meme	RXRB_HUMAN.H11MO.0.C		TSAGGTCASR	10	54058	4.5e-17	CENTRIMO			http://hocomoco.autosome.ru/motif/RXRB_HUMAN.H11MO.0.C
403	db/MOUSE/HOCOMOCOv11_full_MOUSE_mono_meme_format.meme	RXRB_MOUSE.H11MO.0.C		TSAGGTCASR	10	54058	4.5e-17	CENTRIMO			http://hocomoco.autosome.ru/motif/RXRB_MOUSE.H11MO.0.C
404	db/HUMAN/HOCOMOCOv11_full_HUMAN_mono_meme_format.meme	ATF2_HUMAN.H11MO.1.B		WDDWGATGATGTCATCWWTW	20	2705	5.4e-17	CENTRIMO			http://hocomoco.autosome.ru/motif/ATF2_HUMAN.H11MO.1.B
405	db/HUMAN/HOCOMOCOv11_full_HUMAN_mono_meme_format.meme	ZKSC1_HUMAN.H11MO.0.B		WGHRSMCCTACTRTGTGCH	19	29106	7.1e-17	CENTRIMO			http://hocomoco.autosome.ru/motif/ZKSC1_HUMAN.H11MO.0.B
406	db/MOUSE/HOCOMOCOv11_full_MOUSE_mono_meme_format.meme	ZKSC1_MOUSE.H11MO.0.A		WGHRSMCCTACTRTGTGCH	19	29106	7.1e-17	CENTRIMO			http://hocomoco.autosome.ru/motif/ZKSC1_MOUSE.H11MO.0.A
407	db/HUMAN/HOCOMOCOv11_full_HUMAN_mono_meme_format.meme	P63_HUMAN.H11MO.1.A		VDRCATGCCTG	11	50974	8e-17	CENTRIMO			http://hocomoco.autosome.ru/motif/P63_HUMAN.H11MO.1.A
408	db/MOUSE/HOCOMOCOv11_full_MOUSE_mono_meme_format.meme	P63_MOUSE.H11MO.1.B		VDRCATGCCTG	11	50974	8e-17	CENTRIMO			http://hocomoco.autosome.ru/motif/P63_MOUSE.H11MO.1.B
409	db/HUMAN/HOCOMOCOv11_full_HUMAN_mono_meme_format.meme	MAFF_HUMAN.H11MO.0.B		TGCTGASTCAGCABTTTT	18	50869	3.3e-16	CENTRIMO			http://hocomoco.autosome.ru/motif/MAFF_HUMAN.H11MO.0.B
410	db/HUMAN/HOCOMOCOv11_full_HUMAN_mono_meme_format.meme	EGR3_HUMAN.H11MO.0.D		WGAGTGGGYGT	11	36146	4.3e-15	CENTRIMO			http://hocomoco.autosome.ru/motif/EGR3_HUMAN.H11MO.0.D
411	db/MOUSE/HOCOMOCOv11_full_MOUSE_mono_meme_format.meme	EGR3_MOUSE.H11MO.0.D		WGAGTGGGYGT	11	36146	4.3e-15	CENTRIMO			http://hocomoco.autosome.ru/motif/EGR3_MOUSE.H11MO.0.D
412	db/HUMAN/HOCOMOCOv11_full_HUMAN_mono_meme_format.meme	BHE41_HUMAN.H11MO.0.D		WSVRKSYCACGTGMWGRRRV	20	26952	5e-15	CENTRIMO			http://hocomoco.autosome.ru/motif/BHE41_HUMAN.H11MO.0.D
413	db/MOUSE/HOCOMOCOv11_full_MOUSE_mono_meme_format.meme	BHE41_MOUSE.H11MO.0.D		WSVRKSYCACGTGMWGRRRV	20	26952	5e-15	CENTRIMO			http://hocomoco.autosome.ru/motif/BHE41_MOUSE.H11MO.0.D
414	db/HUMAN/HOCOMOCOv11_full_HUMAN_mono_meme_format.meme	ESR2_HUMAN.H11MO.1.A		AGGTCAS	7	51861	5.6e-15	CENTRIMO			http://hocomoco.autosome.ru/motif/ESR2_HUMAN.H11MO.1.A
415	db/HUMAN/HOCOMOCOv11_full_HUMAN_mono_meme_format.meme	FIGLA_HUMAN.H11MO.0.D		DHMCAGGTGKT	11	52611	7.2e-15	CENTRIMO			http://hocomoco.autosome.ru/motif/FIGLA_HUMAN.H11MO.0.D
416	db/HUMAN/HOCOMOCOv11_full_HUMAN_mono_meme_format.meme	RFX3_HUMAN.H11MO.0.B		BGTTRCCATGGYRA	14	7184	8e-15	CENTRIMO			http://hocomoco.autosome.ru/motif/RFX3_HUMAN.H11MO.0.B
417	db/HUMAN/HOCOMOCOv11_full_HUMAN_mono_meme_format.meme	MLXPL_HUMAN.H11MO.0.D		GCAYGKGVCAMCSBCGTGB	19	14249	8.7e-15	CENTRIMO			http://hocomoco.autosome.ru/motif/MLXPL_HUMAN.H11MO.0.D
418	db/MOUSE/HOCOMOCOv11_full_MOUSE_mono_meme_format.meme	MLXPL_MOUSE.H11MO.0.D		GCAYGKGVCAMCSBCGTGB	19	14249	8.7e-15	CENTRIMO			http://hocomoco.autosome.ru/motif/MLXPL_MOUSE.H11MO.0.D
419	db/HUMAN/HOCOMOCOv11_full_HUMAN_mono_meme_format.meme	THAP1_HUMAN.H11MO.0.C		SGCCGCCATSTYGGSYBCGGGC	22	37493	1e-14	CENTRIMO			http://hocomoco.autosome.ru/motif/THAP1_HUMAN.H11MO.0.C
420	db/HUMAN/HOCOMOCOv11_full_HUMAN_mono_meme_format.meme	ZN667_HUMAN.H11MO.0.C		GTGSCYTTMARAGCTCMBC	19	53614	1.1e-14	CENTRIMO			http://hocomoco.autosome.ru/motif/ZN667_HUMAN.H11MO.0.C
421	db/MOUSE/HOCOMOCOv11_full_MOUSE_mono_meme_format.meme	ZN322_MOUSE.H11MO.0.B		GAGCCTGSTACWSWGCCTGR	20	42333	1.4e-14	CENTRIMO			http://hocomoco.autosome.ru/motif/ZN322_MOUSE.H11MO.0.B
422	db/HUMAN/HOCOMOCOv11_full_HUMAN_mono_meme_format.meme	HESX1_HUMAN.H11MO.0.D		ABSYGGCWMRTRRMMT	16	41373	2.2e-14	CENTRIMO			http://hocomoco.autosome.ru/motif/HESX1_HUMAN.H11MO.0.D
423	db/MOUSE/HOCOMOCOv11_full_MOUSE_mono_meme_format.meme	HESX1_MOUSE.H11MO.0.D		ABSYGGCWMRTRRMMT	16	41373	2.2e-14	CENTRIMO			http://hocomoco.autosome.ru/motif/HESX1_MOUSE.H11MO.0.D
424	db/MOUSE/HOCOMOCOv11_full_MOUSE_mono_meme_format.meme	TF2L1_MOUSE.H11MO.0.C		RDCYRGTTYHRDCYRGYTY	19	33003	2.5e-14	CENTRIMO			http://hocomoco.autosome.ru/motif/TF2L1_MOUSE.H11MO.0.C
425	db/HUMAN/HOCOMOCOv11_full_HUMAN_mono_meme_format.meme	NR2C2_HUMAN.H11MO.0.B		GSTYMVRGGTCA	12	47888	2.7e-14	CENTRIMO			http://hocomoco.autosome.ru/motif/NR2C2_HUMAN.H11MO.0.B
426	db/HUMAN/HOCOMOCOv11_full_HUMAN_mono_meme_format.meme	MAZ_HUMAN.H11MO.1.A		RRGGGAGGGGS	11	43701	2.8e-14	CENTRIMO			http://hocomoco.autosome.ru/motif/MAZ_HUMAN.H11MO.1.A
427	db/MOUSE/HOCOMOCOv11_full_MOUSE_mono_meme_format.meme	MAZ_MOUSE.H11MO.1.A		RRGGGAGGGGS	11	43701	2.8e-14	CENTRIMO			http://hocomoco.autosome.ru/motif/MAZ_MOUSE.H11MO.1.A
428	db/HUMAN/HOCOMOCOv11_full_HUMAN_mono_meme_format.meme	ZIM3_HUMAN.H11MO.0.C		KTRGGTTTCTGTTKYYTKY	19	24139	3.2e-14	CENTRIMO			http://hocomoco.autosome.ru/motif/ZIM3_HUMAN.H11MO.0.C
429	db/HUMAN/HOCOMOCOv11_full_HUMAN_mono_meme_format.meme	EGR2_HUMAN.H11MO.1.A		GRDGHGKGGGHGGRGG	16	47807	6.4e-14	CENTRIMO			http://hocomoco.autosome.ru/motif/EGR2_HUMAN.H11MO.1.A
430	db/HUMAN/HOCOMOCOv11_full_HUMAN_mono_meme_format.meme	KAISO_HUMAN.H11MO.1.A		TMTCGCGAGAN	11	33852	8.7e-14	CENTRIMO			http://hocomoco.autosome.ru/motif/KAISO_HUMAN.H11MO.1.A
431	db/MOUSE/HOCOMOCOv11_full_MOUSE_mono_meme_format.meme	KAISO_MOUSE.H11MO.1.B		TMTCGCGAGAN	11	33852	8.7e-14	CENTRIMO			http://hocomoco.autosome.ru/motif/KAISO_MOUSE.H11MO.1.B
432	db/HUMAN/HOCOMOCOv11_full_HUMAN_mono_meme_format.meme	NKX25_HUMAN.H11MO.0.B		KKRAGWGS	8	57254	1.1e-13	CENTRIMO			http://hocomoco.autosome.ru/motif/NKX25_HUMAN.H11MO.0.B
433	db/HUMAN/HOCOMOCOv11_full_HUMAN_mono_meme_format.meme	HMBX1_HUMAN.H11MO.0.D		RRCTAGTYA	9	48470	1.3e-13	CENTRIMO			http://hocomoco.autosome.ru/motif/HMBX1_HUMAN.H11MO.0.D
434	db/HUMAN/HOCOMOCOv11_full_HUMAN_mono_meme_format.meme	EGR1_HUMAN.H11MO.0.A		VDRDGCGKGGGYGGRRR	17	50283	1.3e-13	CENTRIMO			http://hocomoco.autosome.ru/motif/EGR1_HUMAN.H11MO.0.A
435	db/HUMAN/HOCOMOCOv11_full_HUMAN_mono_meme_format.meme	THB_HUMAN.H11MO.1.D		SGTSAGGTCA	10	48214	2.6e-13	CENTRIMO			http://hocomoco.autosome.ru/motif/THB_HUMAN.H11MO.1.D
436	db/HUMAN/HOCOMOCOv11_full_HUMAN_mono_meme_format.meme	GLI1_HUMAN.H11MO.0.D		YSTGGGTGGTCY	12	45996	3e-13	CENTRIMO			http://hocomoco.autosome.ru/motif/GLI1_HUMAN.H11MO.0.D
437	db/MOUSE/HOCOMOCOv11_full_MOUSE_mono_meme_format.meme	GLI1_MOUSE.H11MO.0.C		YSTGGGTGGTCY	12	45996	3e-13	CENTRIMO			http://hocomoco.autosome.ru/motif/GLI1_MOUSE.H11MO.0.C
438	db/HUMAN/HOCOMOCOv11_full_HUMAN_mono_meme_format.meme	IRF5_HUMAN.H11MO.0.D		KAAAGGRAARCMAAAWSWGA	20	8630	9.6e-13	CENTRIMO			http://hocomoco.autosome.ru/motif/IRF5_HUMAN.H11MO.0.D
439	db/MOUSE/HOCOMOCOv11_full_MOUSE_mono_meme_format.meme	IRF5_MOUSE.H11MO.0.D		KAAAGGRAARCMAAAWSWGA	20	8630	9.6e-13	CENTRIMO			http://hocomoco.autosome.ru/motif/IRF5_MOUSE.H11MO.0.D
440	db/MOUSE/HOCOMOCOv11_full_MOUSE_mono_meme_format.meme	ZFX_MOUSE.H11MO.1.B		CCAGGCCC	8	49631	2.5e-12	CENTRIMO			http://hocomoco.autosome.ru/motif/ZFX_MOUSE.H11MO.1.B
441	db/HUMAN/HOCOMOCOv11_full_HUMAN_mono_meme_format.meme	ZN547_HUMAN.H11MO.0.C		TGCTAATKCWGCARGCABRC	20	33217	4.9e-12	CENTRIMO			http://hocomoco.autosome.ru/motif/ZN547_HUMAN.H11MO.0.C
442	db/MOUSE/HOCOMOCOv11_full_MOUSE_mono_meme_format.meme	SNAI2_MOUSE.H11MO.0.A		RRCAGGTGCNB	11	19451	4.9e-12	CENTRIMO			http://hocomoco.autosome.ru/motif/SNAI2_MOUSE.H11MO.0.A
443	db/HUMAN/HOCOMOCOv11_full_HUMAN_mono_meme_format.meme	NR1H4_HUMAN.H11MO.1.B		RGGTCAKT	8	54762	7.1e-12	CENTRIMO			http://hocomoco.autosome.ru/motif/NR1H4_HUMAN.H11MO.1.B
444	db/MOUSE/HOCOMOCOv11_full_MOUSE_mono_meme_format.meme	NR1H4_MOUSE.H11MO.1.A		RGGTCAKT	8	54762	7.1e-12	CENTRIMO			http://hocomoco.autosome.ru/motif/NR1H4_MOUSE.H11MO.1.A
445	db/HUMAN/HOCOMOCOv11_full_HUMAN_mono_meme_format.meme	AP2B_HUMAN.H11MO.0.B		GCCYGVGGGS	10	48972	7.3e-12	CENTRIMO			http://hocomoco.autosome.ru/motif/AP2B_HUMAN.H11MO.0.B
446	db/MOUSE/HOCOMOCOv11_full_MOUSE_mono_meme_format.meme	AP2B_MOUSE.H11MO.0.B		GCCYGVGGGS	10	48972	7.3e-12	CENTRIMO			http://hocomoco.autosome.ru/motif/AP2B_MOUSE.H11MO.0.B
447	db/MOUSE/HOCOMOCOv11_full_MOUSE_mono_meme_format.meme	COE1_MOUSE.H11MO.0.A		RGYCCCWGGGGAS	13	33848	7.9e-12	CENTRIMO			http://hocomoco.autosome.ru/motif/COE1_MOUSE.H11MO.0.A
448	db/HUMAN/HOCOMOCOv11_full_HUMAN_mono_meme_format.meme	PAX5_HUMAN.H11MO.0.A		SCSKGGGCARCVRAGCGWGAC	21	40430	1.4e-11	CENTRIMO			http://hocomoco.autosome.ru/motif/PAX5_HUMAN.H11MO.0.A
449	db/HUMAN/HOCOMOCOv11_full_HUMAN_mono_meme_format.meme	CXXC1_HUMAN.H11MO.0.D		CGKTGKY	7	56039	2.1e-11	CENTRIMO			http://hocomoco.autosome.ru/motif/CXXC1_HUMAN.H11MO.0.D
450	db/MOUSE/HOCOMOCOv11_full_MOUSE_mono_meme_format.meme	CXXC1_MOUSE.H11MO.0.D		CGKTGKY	7	56039	2.1e-11	CENTRIMO			http://hocomoco.autosome.ru/motif/CXXC1_MOUSE.H11MO.0.D
451	db/HUMAN/HOCOMOCOv11_full_HUMAN_mono_meme_format.meme	NR1H4_HUMAN.H11MO.0.B		RRGGKCAVTGRCCBSGVGG	19	43221	2.1e-11	CENTRIMO			http://hocomoco.autosome.ru/motif/NR1H4_HUMAN.H11MO.0.B
452	db/MOUSE/HOCOMOCOv11_full_MOUSE_mono_meme_format.meme	NR1H4_MOUSE.H11MO.0.A		RRGGKCAVTGRCCBSGVGG	19	43221	2.1e-11	CENTRIMO			http://hocomoco.autosome.ru/motif/NR1H4_MOUSE.H11MO.0.A
453	db/HUMAN/HOCOMOCOv11_full_HUMAN_mono_meme_format.meme	ZN708_HUMAN.H11MO.0.C		GCCTAATAARBAGGYACAGC	20	29499	2.1e-11	CENTRIMO			http://hocomoco.autosome.ru/motif/ZN708_HUMAN.H11MO.0.C
454	db/HUMAN/HOCOMOCOv11_full_HUMAN_mono_meme_format.meme	GRHL2_HUMAN.H11MO.0.A		AACCDGTYTKDC	12	44656	3e-11	CENTRIMO			http://hocomoco.autosome.ru/motif/GRHL2_HUMAN.H11MO.0.A
455	db/MOUSE/HOCOMOCOv11_full_MOUSE_mono_meme_format.meme	SP5_MOUSE.H11MO.1.C		GRRGDGGGAGGRG	13	53670	3e-11	CENTRIMO			http://hocomoco.autosome.ru/motif/SP5_MOUSE.H11MO.1.C
456	db/MOUSE/HOCOMOCOv11_full_MOUSE_mono_meme_format.meme	AP2A_MOUSE.H11MO.0.A		VTRSCCTGRGGC	12	37888	5.9e-11	CENTRIMO			http://hocomoco.autosome.ru/motif/AP2A_MOUSE.H11MO.0.A
457	db/HUMAN/HOCOMOCOv11_full_HUMAN_mono_meme_format.meme	ZBTB6_HUMAN.H11MO.0.C		GGWGMTGGAGCCD	13	46605	6.2e-11	CENTRIMO			http://hocomoco.autosome.ru/motif/ZBTB6_HUMAN.H11MO.0.C
458	db/MOUSE/HOCOMOCOv11_full_MOUSE_mono_meme_format.meme	ZBTB6_MOUSE.H11MO.0.D		GGWGMTGGAGCCD	13	46605	6.2e-11	CENTRIMO			http://hocomoco.autosome.ru/motif/ZBTB6_MOUSE.H11MO.0.D
459	db/HUMAN/HOCOMOCOv11_full_HUMAN_mono_meme_format.meme	ARNT2_HUMAN.H11MO.0.D		GNCGTGGSASRC	12	50373	8.2e-11	CENTRIMO			http://hocomoco.autosome.ru/motif/ARNT2_HUMAN.H11MO.0.D
460	db/MOUSE/HOCOMOCOv11_full_MOUSE_mono_meme_format.meme	ARNT2_MOUSE.H11MO.0.D		GNCGTGGSASRC	12	50373	8.2e-11	CENTRIMO			http://hocomoco.autosome.ru/motif/ARNT2_MOUSE.H11MO.0.D
461	db/HUMAN/HOCOMOCOv11_full_HUMAN_mono_meme_format.meme	SRBP2_HUMAN.H11MO.0.B		VSGTGGGGWGABG	13	55451	1.2e-10	CENTRIMO			http://hocomoco.autosome.ru/motif/SRBP2_HUMAN.H11MO.0.B
462	db/MOUSE/HOCOMOCOv11_full_MOUSE_mono_meme_format.meme	SRBP2_MOUSE.H11MO.0.B		VSGTGGGGWGABG	13	55451	1.2e-10	CENTRIMO			http://hocomoco.autosome.ru/motif/SRBP2_MOUSE.H11MO.0.B
463	db/MOUSE/HOCOMOCOv11_full_MOUSE_mono_meme_format.meme	ITF2_MOUSE.H11MO.0.B		VCAGGTGCD	9	13942	1.9e-10	CENTRIMO			http://hocomoco.autosome.ru/motif/ITF2_MOUSE.H11MO.0.B
464	db/HUMAN/HOCOMOCOv11_full_HUMAN_mono_meme_format.meme	MBD2_HUMAN.H11MO.0.B		SSGKCCGGMGR	11	18133	2.2e-10	CENTRIMO			http://hocomoco.autosome.ru/motif/MBD2_HUMAN.H11MO.0.B
465	db/MOUSE/HOCOMOCOv11_full_MOUSE_mono_meme_format.meme	MBD2_MOUSE.H11MO.0.B		SSGKCCGGMGR	11	18133	2.2e-10	CENTRIMO			http://hocomoco.autosome.ru/motif/MBD2_MOUSE.H11MO.0.B
466	db/MOUSE/HOCOMOCOv11_full_MOUSE_mono_meme_format.meme	ESR2_MOUSE.H11MO.1.A		RGGTCAGV	8	52728	3e-10	CENTRIMO			http://hocomoco.autosome.ru/motif/ESR2_MOUSE.H11MO.1.A
467	db/HUMAN/HOCOMOCOv11_full_HUMAN_mono_meme_format.meme	P63_HUMAN.H11MO.0.A		DRCAWGYCCAGRCWTGYYB	19	24838	3.9e-10	CENTRIMO			http://hocomoco.autosome.ru/motif/P63_HUMAN.H11MO.0.A
468	db/MOUSE/HOCOMOCOv11_full_MOUSE_mono_meme_format.meme	P63_MOUSE.H11MO.0.B		DRCAWGYCCAGRCWTGYYB	19	24838	3.9e-10	CENTRIMO			http://hocomoco.autosome.ru/motif/P63_MOUSE.H11MO.0.B
469	db/HUMAN/HOCOMOCOv11_full_HUMAN_mono_meme_format.meme	EGR4_HUMAN.H11MO.0.D		GGSGGYRGGGM	11	32616	4.5e-10	CENTRIMO			http://hocomoco.autosome.ru/motif/EGR4_HUMAN.H11MO.0.D
470	db/MOUSE/HOCOMOCOv11_full_MOUSE_mono_meme_format.meme	EGR4_MOUSE.H11MO.0.D		GGSGGYRGGGM	11	32616	4.5e-10	CENTRIMO			http://hocomoco.autosome.ru/motif/EGR4_MOUSE.H11MO.0.D
471	db/MOUSE/HOCOMOCOv11_full_MOUSE_mono_meme_format.meme	RARA_MOUSE.H11MO.3.A		SMVAGGTCAGRG	12	52974	5.7e-10	CENTRIMO			http://hocomoco.autosome.ru/motif/RARA_MOUSE.H11MO.3.A
472	db/MOUSE/HOCOMOCOv11_full_MOUSE_mono_meme_format.meme	NKX22_MOUSE.H11MO.0.A		STBRAGWGSBB	11	55962	6.2e-10	CENTRIMO			http://hocomoco.autosome.ru/motif/NKX22_MOUSE.H11MO.0.A
473	db/HUMAN/HOCOMOCOv11_full_HUMAN_mono_meme_format.meme	NFIA_HUMAN.H11MO.0.C		TTGGCHNRNWGCCAR	15	53141	8.9e-10	CENTRIMO			http://hocomoco.autosome.ru/motif/NFIA_HUMAN.H11MO.0.C
474	db/MOUSE/HOCOMOCOv11_full_MOUSE_mono_meme_format.meme	NFIA_MOUSE.H11MO.0.C		TTGGCHNRNWGCCAR	15	53141	8.9e-10	CENTRIMO			http://hocomoco.autosome.ru/motif/NFIA_MOUSE.H11MO.0.C
475	db/HUMAN/HOCOMOCOv11_full_HUMAN_mono_meme_format.meme	SCRT1_HUMAN.H11MO.0.D		KCAACAGGTGGTH	13	27359	1.1e-09	CENTRIMO			http://hocomoco.autosome.ru/motif/SCRT1_HUMAN.H11MO.0.D
476	db/HUMAN/HOCOMOCOv11_full_HUMAN_mono_meme_format.meme	SPZ1_HUMAN.H11MO.0.D		CGGCKGWWACMBYGGG	16	36238	1.3e-09	CENTRIMO			http://hocomoco.autosome.ru/motif/SPZ1_HUMAN.H11MO.0.D
477	db/MOUSE/HOCOMOCOv11_full_MOUSE_mono_meme_format.meme	SPZ1_MOUSE.H11MO.0.D		CGGCKGWWACMBYGGG	16	36238	1.3e-09	CENTRIMO			http://hocomoco.autosome.ru/motif/SPZ1_MOUSE.H11MO.0.D
478	db/HUMAN/HOCOMOCOv11_full_HUMAN_mono_meme_format.meme	GLI3_HUMAN.H11MO.0.B		BTGGGTGGTCY	11	30220	2.4e-09	CENTRIMO			http://hocomoco.autosome.ru/motif/GLI3_HUMAN.H11MO.0.B
479	db/MOUSE/HOCOMOCOv11_full_MOUSE_mono_meme_format.meme	KLF5_MOUSE.H11MO.0.A		RGGGSWGGGHGGGGC	15	45995	2.7e-09	CENTRIMO			http://hocomoco.autosome.ru/motif/KLF5_MOUSE.H11MO.0.A
480	db/HUMAN/HOCOMOCOv11_full_HUMAN_mono_meme_format.meme	ESR1_HUMAN.H11MO.1.A		CHRGGTCASV	10	49063	3.2e-09	CENTRIMO			http://hocomoco.autosome.ru/motif/ESR1_HUMAN.H11MO.1.A
481	db/MOUSE/HOCOMOCOv11_full_MOUSE_mono_meme_format.meme	ESR1_MOUSE.H11MO.1.A		CHRGGTCASV	10	49063	3.2e-09	CENTRIMO			http://hocomoco.autosome.ru/motif/ESR1_MOUSE.H11MO.1.A
482	db/HUMAN/HOCOMOCOv11_full_HUMAN_mono_meme_format.meme	ZN589_HUMAN.H11MO.0.D		CCMASGGKWWYWRCCS	16	50987	4.2e-09	CENTRIMO			http://hocomoco.autosome.ru/motif/ZN589_HUMAN.H11MO.0.D
483	db/MOUSE/HOCOMOCOv11_full_MOUSE_mono_meme_format.meme	TAF1_MOUSE.H11MO.0.A		VAARAWGGCGGMGG	14	55612	6.9e-09	CENTRIMO			http://hocomoco.autosome.ru/motif/TAF1_MOUSE.H11MO.0.A
484	db/HUMAN/HOCOMOCOv11_full_HUMAN_mono_meme_format.meme	GFI1B_HUMAN.H11MO.0.A		GCWSWGATTT	10	51642	7.3e-09	CENTRIMO			http://hocomoco.autosome.ru/motif/GFI1B_HUMAN.H11MO.0.A
485	db/HUMAN/HOCOMOCOv11_full_HUMAN_mono_meme_format.meme	COE1_HUMAN.H11MO.0.A		ADBTCCCCAGGGAVH	15	39424	8.6e-09	CENTRIMO			http://hocomoco.autosome.ru/motif/COE1_HUMAN.H11MO.0.A
486	db/HUMAN/HOCOMOCOv11_full_HUMAN_mono_meme_format.meme	ZN335_HUMAN.H11MO.1.A		YGCCTGW	7	54236	8.9e-09	CENTRIMO			http://hocomoco.autosome.ru/motif/ZN335_HUMAN.H11MO.1.A
487	db/MOUSE/HOCOMOCOv11_full_MOUSE_mono_meme_format.meme	ZN335_MOUSE.H11MO.1.A		YGCCTGW	7	54236	8.9e-09	CENTRIMO			http://hocomoco.autosome.ru/motif/ZN335_MOUSE.H11MO.1.A
488	db/HUMAN/HOCOMOCOv11_full_HUMAN_mono_meme_format.meme	HINFP_HUMAN.H11MO.0.C		DMSHHMGCGGACGTTV	16	13571	1e-08	CENTRIMO			http://hocomoco.autosome.ru/motif/HINFP_HUMAN.H11MO.0.C
489	db/MOUSE/HOCOMOCOv11_full_MOUSE_mono_meme_format.meme	HINFP_MOUSE.H11MO.0.C		DMSHHMGCGGACGTTV	16	13571	1e-08	CENTRIMO			http://hocomoco.autosome.ru/motif/HINFP_MOUSE.H11MO.0.C
490	db/HUMAN/HOCOMOCOv11_full_HUMAN_mono_meme_format.meme	ZN263_HUMAN.H11MO.1.A		SRGGGAGGASG	11	38738	1.4e-08	CENTRIMO			http://hocomoco.autosome.ru/motif/ZN263_HUMAN.H11MO.1.A
491	db/HUMAN/HOCOMOCOv11_full_HUMAN_mono_meme_format.meme	ESR2_HUMAN.H11MO.0.A		RGGTCASCSTGMCCY	15	47626	1.9e-08	CENTRIMO			http://hocomoco.autosome.ru/motif/ESR2_HUMAN.H11MO.0.A
492	db/MOUSE/HOCOMOCOv11_full_MOUSE_mono_meme_format.meme	ESR2_MOUSE.H11MO.0.A		RGGTCASCSTGMCCY	15	47626	1.9e-08	CENTRIMO			http://hocomoco.autosome.ru/motif/ESR2_MOUSE.H11MO.0.A
493	db/HUMAN/HOCOMOCOv11_full_HUMAN_mono_meme_format.meme	MEIS2_HUMAN.H11MO.0.B		TTGACAGBTGTCM	13	15006	2.1e-08	CENTRIMO			http://hocomoco.autosome.ru/motif/MEIS2_HUMAN.H11MO.0.B
494	db/MOUSE/HOCOMOCOv11_full_MOUSE_mono_meme_format.meme	MEIS2_MOUSE.H11MO.0.B		TTGACAGBTGTCM	13	15006	2.1e-08	CENTRIMO			http://hocomoco.autosome.ru/motif/MEIS2_MOUSE.H11MO.0.B
495	db/MOUSE/HOCOMOCOv11_full_MOUSE_mono_meme_format.meme	PRD16_MOUSE.H11MO.0.B		YCCCAGGGRA	10	55744	4.1e-08	CENTRIMO			http://hocomoco.autosome.ru/motif/PRD16_MOUSE.H11MO.0.B
496	db/HUMAN/HOCOMOCOv11_full_HUMAN_mono_meme_format.meme	HEY2_HUMAN.H11MO.0.D		GKBGGCWCGTGGCHTBV	17	25622	4.1e-08	CENTRIMO			http://hocomoco.autosome.ru/motif/HEY2_HUMAN.H11MO.0.D
497	db/MOUSE/HOCOMOCOv11_full_MOUSE_mono_meme_format.meme	HEY2_MOUSE.H11MO.0.D		GKBGGCWCGTGGCHTBV	17	25622	4.1e-08	CENTRIMO			http://hocomoco.autosome.ru/motif/HEY2_MOUSE.H11MO.0.D
498	db/HUMAN/HOCOMOCOv11_full_HUMAN_mono_meme_format.meme	AP2C_HUMAN.H11MO.0.A		VTGSCCTGRGGSHR	14	40855	4.6e-08	CENTRIMO			http://hocomoco.autosome.ru/motif/AP2C_HUMAN.H11MO.0.A
499	db/HUMAN/HOCOMOCOv11_full_HUMAN_mono_meme_format.meme	E2F7_HUMAN.H11MO.0.B		GDGGCGGGAARDR	13	54119	6.5e-08	CENTRIMO			http://hocomoco.autosome.ru/motif/E2F7_HUMAN.H11MO.0.B
500	db/MOUSE/HOCOMOCOv11_full_MOUSE_mono_meme_format.meme	E2F7_MOUSE.H11MO.0.C		GDGGCGGGAARDR	13	54119	6.5e-08	CENTRIMO			http://hocomoco.autosome.ru/motif/E2F7_MOUSE.H11MO.0.C
501	db/HUMAN/HOCOMOCOv11_full_HUMAN_mono_meme_format.meme	KAISO_HUMAN.H11MO.2.A		YTSGCRGGARKH	12	36018	1.1e-07	CENTRIMO			http://hocomoco.autosome.ru/motif/KAISO_HUMAN.H11MO.2.A
502	db/MOUSE/HOCOMOCOv11_full_MOUSE_mono_meme_format.meme	KAISO_MOUSE.H11MO.2.B		YTSGCRGGARKH	12	36018	1.1e-07	CENTRIMO			http://hocomoco.autosome.ru/motif/KAISO_MOUSE.H11MO.2.B
503	db/HUMAN/HOCOMOCOv11_full_HUMAN_mono_meme_format.meme	CR3L1_HUMAN.H11MO.0.D		GCCACGTGGCA	11	1433	1.2e-07	CENTRIMO			http://hocomoco.autosome.ru/motif/CR3L1_HUMAN.H11MO.0.D
504	db/MOUSE/HOCOMOCOv11_full_MOUSE_mono_meme_format.meme	GRHL2_MOUSE.H11MO.0.A		AACCDGTYTKDC	12	45726	1.2e-07	CENTRIMO			http://hocomoco.autosome.ru/motif/GRHL2_MOUSE.H11MO.0.A
505	db/HUMAN/HOCOMOCOv11_full_HUMAN_mono_meme_format.meme	E2F5_HUMAN.H11MO.0.B		SGCGCSAAAH	10	10908	1.4e-07	CENTRIMO			http://hocomoco.autosome.ru/motif/E2F5_HUMAN.H11MO.0.B
506	db/MOUSE/HOCOMOCOv11_full_MOUSE_mono_meme_format.meme	E2F5_MOUSE.H11MO.0.B		SGCGCSAAAH	10	10908	1.4e-07	CENTRIMO			http://hocomoco.autosome.ru/motif/E2F5_MOUSE.H11MO.0.B
507	db/HUMAN/HOCOMOCOv11_full_HUMAN_mono_meme_format.meme	ZFX_HUMAN.H11MO.1.A		DGVRGVVSAGGCCKVGG	17	51923	2.1e-07	CENTRIMO			http://hocomoco.autosome.ru/motif/ZFX_HUMAN.H11MO.1.A
508	db/HUMAN/HOCOMOCOv11_full_HUMAN_mono_meme_format.meme	NKX21_HUMAN.H11MO.0.A		BTKGAGTGSY	10	54812	2.2e-07	CENTRIMO			http://hocomoco.autosome.ru/motif/NKX21_HUMAN.H11MO.0.A
509	db/MOUSE/HOCOMOCOv11_full_MOUSE_mono_meme_format.meme	P53_MOUSE.H11MO.0.A		RGACATGCCCRGGCADGYCC	20	22119	3.1e-07	CENTRIMO			http://hocomoco.autosome.ru/motif/P53_MOUSE.H11MO.0.A
510	db/MOUSE/HOCOMOCOv11_full_MOUSE_mono_meme_format.meme	TBX3_MOUSE.H11MO.0.B		RAGGTGYBA	9	55344	7.9e-07	CENTRIMO			http://hocomoco.autosome.ru/motif/TBX3_MOUSE.H11MO.0.B
511	db/MOUSE/HOCOMOCOv11_full_MOUSE_mono_meme_format.meme	E2F3_MOUSE.H11MO.0.A		GGGCGGGARS	10	41563	8.3e-07	CENTRIMO			http://hocomoco.autosome.ru/motif/E2F3_MOUSE.H11MO.0.A
512	db/HUMAN/HOCOMOCOv11_full_HUMAN_mono_meme_format.meme	P73_HUMAN.H11MO.1.A		GRRCATGYCTGG	12	49181	9.8e-07	CENTRIMO			http://hocomoco.autosome.ru/motif/P73_HUMAN.H11MO.1.A
513	db/MOUSE/HOCOMOCOv11_full_MOUSE_mono_meme_format.meme	P73_MOUSE.H11MO.1.B		GRRCATGYCTGG	12	49181	9.8e-07	CENTRIMO			http://hocomoco.autosome.ru/motif/P73_MOUSE.H11MO.1.B
514	db/HUMAN/HOCOMOCOv11_full_HUMAN_mono_meme_format.meme	KLF6_HUMAN.H11MO.0.A		GSRRGGGHGGGGMHGGGRV	19	50244	1.1e-06	CENTRIMO			http://hocomoco.autosome.ru/motif/KLF6_HUMAN.H11MO.0.A
515	db/MOUSE/HOCOMOCOv11_full_MOUSE_mono_meme_format.meme	KLF6_MOUSE.H11MO.0.B		GSRRGGGHGGGGMHGGGRV	19	50244	1.1e-06	CENTRIMO			http://hocomoco.autosome.ru/motif/KLF6_MOUSE.H11MO.0.B
516	db/HUMAN/HOCOMOCOv11_full_HUMAN_mono_meme_format.meme	CEBPD_HUMAN.H11MO.0.C		VTTGCRCMAYC	11	53717	1.5e-06	CENTRIMO			http://hocomoco.autosome.ru/motif/CEBPD_HUMAN.H11MO.0.C
517	db/HUMAN/HOCOMOCOv11_full_HUMAN_mono_meme_format.meme	THA_HUMAN.H11MO.1.D		BTSAGGTCAS	10	51269	1.6e-06	CENTRIMO			http://hocomoco.autosome.ru/motif/THA_HUMAN.H11MO.1.D
518	db/HUMAN/HOCOMOCOv11_full_HUMAN_mono_meme_format.meme	RXRA_HUMAN.H11MO.1.A		SARAGGTCAS	10	55142	1.9e-06	CENTRIMO			http://hocomoco.autosome.ru/motif/RXRA_HUMAN.H11MO.1.A
519	db/HUMAN/HOCOMOCOv11_full_HUMAN_mono_meme_format.meme	PAX6_HUMAN.H11MO.0.C		TYMYGCTTSABT	12	53672	1.9e-06	CENTRIMO			http://hocomoco.autosome.ru/motif/PAX6_HUMAN.H11MO.0.C
520	db/MOUSE/HOCOMOCOv11_full_MOUSE_mono_meme_format.meme	PAX6_MOUSE.H11MO.0.C		TYMYGCTTSABT	12	53672	1.9e-06	CENTRIMO			http://hocomoco.autosome.ru/motif/PAX6_MOUSE.H11MO.0.C
521	db/HUMAN/HOCOMOCOv11_full_HUMAN_mono_meme_format.meme	ZN418_HUMAN.H11MO.0.C		TGCTTYTRGCYTCTKVY	17	51187	2.2e-06	CENTRIMO			http://hocomoco.autosome.ru/motif/ZN418_HUMAN.H11MO.0.C
522	db/HUMAN/HOCOMOCOv11_full_HUMAN_mono_meme_format.meme	NFAT5_HUMAN.H11MO.0.D		RRRGGAARRDN	11	56712	4e-06	CENTRIMO			http://hocomoco.autosome.ru/motif/NFAT5_HUMAN.H11MO.0.D
523	db/HUMAN/HOCOMOCOv11_full_HUMAN_mono_meme_format.meme	GCM1_HUMAN.H11MO.0.D		HWVATGCKGGYMBK	14	35958	4.5e-06	CENTRIMO			http://hocomoco.autosome.ru/motif/GCM1_HUMAN.H11MO.0.D
524	db/MOUSE/HOCOMOCOv11_full_MOUSE_mono_meme_format.meme	GCM1_MOUSE.H11MO.0.D		HWVATGCKGGYMBK	14	35958	4.5e-06	CENTRIMO			http://hocomoco.autosome.ru/motif/GCM1_MOUSE.H11MO.0.D
525	db/HUMAN/HOCOMOCOv11_full_HUMAN_mono_meme_format.meme	TFDP1_HUMAN.H11MO.0.C		RRRRGGCGGGAARN	14	49889	5.3e-06	CENTRIMO			http://hocomoco.autosome.ru/motif/TFDP1_HUMAN.H11MO.0.C
526	db/MOUSE/HOCOMOCOv11_full_MOUSE_mono_meme_format.meme	TFDP1_MOUSE.H11MO.0.D		RRRRGGCGGGAARN	14	49889	5.3e-06	CENTRIMO			http://hocomoco.autosome.ru/motif/TFDP1_MOUSE.H11MO.0.D
527	db/MOUSE/HOCOMOCOv11_full_MOUSE_mono_meme_format.meme	EGR2_MOUSE.H11MO.1.A		RKGHGKGGGHGGRRGDGG	18	50353	7.5e-06	CENTRIMO			http://hocomoco.autosome.ru/motif/EGR2_MOUSE.H11MO.1.A
528	db/HUMAN/HOCOMOCOv11_full_HUMAN_mono_meme_format.meme	RARG_HUMAN.H11MO.1.B		VAGGTCAS	8	52926	1.2e-05	CENTRIMO			http://hocomoco.autosome.ru/motif/RARG_HUMAN.H11MO.1.B
529	db/MOUSE/HOCOMOCOv11_full_MOUSE_mono_meme_format.meme	RARG_MOUSE.H11MO.1.C		VAGGTCAS	8	52926	1.2e-05	CENTRIMO			http://hocomoco.autosome.ru/motif/RARG_MOUSE.H11MO.1.C
530	db/HUMAN/HOCOMOCOv11_full_HUMAN_mono_meme_format.meme	OVOL2_HUMAN.H11MO.0.D		RTAACGGD	8	5561	1.3e-05	CENTRIMO			http://hocomoco.autosome.ru/motif/OVOL2_HUMAN.H11MO.0.D
531	db/MOUSE/HOCOMOCOv11_full_MOUSE_mono_meme_format.meme	OVOL2_MOUSE.H11MO.0.C		RTAACGGD	8	5561	1.3e-05	CENTRIMO			http://hocomoco.autosome.ru/motif/OVOL2_MOUSE.H11MO.0.C
532	db/MOUSE/HOCOMOCOv11_full_MOUSE_mono_meme_format.meme	NR1D2_MOUSE.H11MO.0.A		RRRDAWGTRRGTCASDRRR	19	55390	1.8e-05	CENTRIMO			http://hocomoco.autosome.ru/motif/NR1D2_MOUSE.H11MO.0.A
533	db/HUMAN/HOCOMOCOv11_full_HUMAN_mono_meme_format.meme	P73_HUMAN.H11MO.0.A		RRRCAWGYCCARRCWTGYC	19	40314	2e-05	CENTRIMO			http://hocomoco.autosome.ru/motif/P73_HUMAN.H11MO.0.A
534	db/MOUSE/HOCOMOCOv11_full_MOUSE_mono_meme_format.meme	P73_MOUSE.H11MO.0.B		RRRCAWGYCCARRCWTGYC	19	40314	2e-05	CENTRIMO			http://hocomoco.autosome.ru/motif/P73_MOUSE.H11MO.0.B
535	db/HUMAN/HOCOMOCOv11_full_HUMAN_mono_meme_format.meme	RARG_HUMAN.H11MO.0.B		RGGTCASVRTGVCMTGRV	18	53494	2e-05	CENTRIMO			http://hocomoco.autosome.ru/motif/RARG_HUMAN.H11MO.0.B
536	db/MOUSE/HOCOMOCOv11_full_MOUSE_mono_meme_format.meme	RARG_MOUSE.H11MO.0.C		RGGTCASVRTGVCMTGRV	18	53494	2e-05	CENTRIMO			http://hocomoco.autosome.ru/motif/RARG_MOUSE.H11MO.0.C
537	db/HUMAN/HOCOMOCOv11_full_HUMAN_mono_meme_format.meme	RARA_HUMAN.H11MO.1.A		VAGGTCAGRG	10	53040	2.2e-05	CENTRIMO			http://hocomoco.autosome.ru/motif/RARA_HUMAN.H11MO.1.A
538	db/MOUSE/HOCOMOCOv11_full_MOUSE_mono_meme_format.meme	MAF_MOUSE.H11MO.0.A		RWWBTGCTGASWCWGCH	17	50570	2.5e-05	CENTRIMO			http://hocomoco.autosome.ru/motif/MAF_MOUSE.H11MO.0.A
539	db/HUMAN/HOCOMOCOv11_full_HUMAN_mono_meme_format.meme	SALL4_HUMAN.H11MO.0.B		GSDGGGWGGG	10	54332	4e-05	CENTRIMO			http://hocomoco.autosome.ru/motif/SALL4_HUMAN.H11MO.0.B
540	db/MOUSE/HOCOMOCOv11_full_MOUSE_mono_meme_format.meme	SALL4_MOUSE.H11MO.0.A		GSDGGGWGGG	10	54332	4e-05	CENTRIMO			http://hocomoco.autosome.ru/motif/SALL4_MOUSE.H11MO.0.A
541	db/HUMAN/HOCOMOCOv11_full_HUMAN_mono_meme_format.meme	VEZF1_HUMAN.H11MO.1.C		RRRRGGAGGGGR	12	56621	6.4e-05	CENTRIMO			http://hocomoco.autosome.ru/motif/VEZF1_HUMAN.H11MO.1.C
542	db/HUMAN/HOCOMOCOv11_full_HUMAN_mono_meme_format.meme	AP2A_HUMAN.H11MO.0.A		ATKSCCTGRGGSHAD	15	43211	9.1e-05	CENTRIMO			http://hocomoco.autosome.ru/motif/AP2A_HUMAN.H11MO.0.A
543	db/HUMAN/HOCOMOCOv11_full_HUMAN_mono_meme_format.meme	RFX4_HUMAN.H11MO.0.D		SGTTGCCATGGYWAC	15	19286	0.00011	CENTRIMO			http://hocomoco.autosome.ru/motif/RFX4_HUMAN.H11MO.0.D
544	db/HUMAN/HOCOMOCOv11_full_HUMAN_mono_meme_format.meme	HAND1_HUMAN.H11MO.1.D		KSYCTGG	7	56766	0.00014	CENTRIMO			http://hocomoco.autosome.ru/motif/HAND1_HUMAN.H11MO.1.D
545	db/MOUSE/HOCOMOCOv11_full_MOUSE_mono_meme_format.meme	HAND1_MOUSE.H11MO.1.C		KSYCTGG	7	56766	0.00014	CENTRIMO			http://hocomoco.autosome.ru/motif/HAND1_MOUSE.H11MO.1.C
546	db/HUMAN/HOCOMOCOv11_full_HUMAN_mono_meme_format.meme	PRGR_HUMAN.H11MO.1.A		RGRACAGAM	9	54464	0.00014	CENTRIMO			http://hocomoco.autosome.ru/motif/PRGR_HUMAN.H11MO.1.A
547	db/MOUSE/HOCOMOCOv11_full_MOUSE_mono_meme_format.meme	TF2L1_MOUSE.H11MO.1.C		RRACTGGYTY	10	51806	0.00015	CENTRIMO			http://hocomoco.autosome.ru/motif/TF2L1_MOUSE.H11MO.1.C
548	db/HUMAN/HOCOMOCOv11_full_HUMAN_mono_meme_format.meme	ZN768_HUMAN.H11MO.0.C		GAGGCHCAGAGAGGTTAAGT	20	21130	0.00019	CENTRIMO			http://hocomoco.autosome.ru/motif/ZN768_HUMAN.H11MO.0.C
549	db/HUMAN/HOCOMOCOv11_full_HUMAN_mono_meme_format.meme	FOXO1_HUMAN.H11MO.0.A		KBBYTGTTTHCN	12	56155	0.00022	CENTRIMO			http://hocomoco.autosome.ru/motif/FOXO1_HUMAN.H11MO.0.A
550	db/HUMAN/HOCOMOCOv11_full_HUMAN_mono_meme_format.meme	NR0B1_HUMAN.H11MO.0.D		GMGKGGGASR	10	50706	0.00022	CENTRIMO			http://hocomoco.autosome.ru/motif/NR0B1_HUMAN.H11MO.0.D
551	db/MOUSE/HOCOMOCOv11_full_MOUSE_mono_meme_format.meme	NR0B1_MOUSE.H11MO.0.D		GMGKGGGASR	10	50706	0.00022	CENTRIMO			http://hocomoco.autosome.ru/motif/NR0B1_MOUSE.H11MO.0.D
552	db/HUMAN/HOCOMOCOv11_full_HUMAN_mono_meme_format.meme	CEBPG_HUMAN.H11MO.0.B		RTTGCATCAKHH	12	28423	0.00023	CENTRIMO			http://hocomoco.autosome.ru/motif/CEBPG_HUMAN.H11MO.0.B
553	db/HUMAN/HOCOMOCOv11_full_HUMAN_mono_meme_format.meme	COT1_HUMAN.H11MO.1.C		BSARAGGTCAGRG	13	52457	0.00024	CENTRIMO			http://hocomoco.autosome.ru/motif/COT1_HUMAN.H11MO.1.C
554	db/HUMAN/HOCOMOCOv11_full_HUMAN_mono_meme_format.meme	SP2_HUMAN.H11MO.0.A		GGSSVGGGGGCGGGGCCDGSGS	22	38374	0.00027	CENTRIMO			http://hocomoco.autosome.ru/motif/SP2_HUMAN.H11MO.0.A
555	db/MOUSE/HOCOMOCOv11_full_MOUSE_mono_meme_format.meme	SP2_MOUSE.H11MO.0.B		GGSSVGGGGGCGGGGCCDGSGS	22	38374	0.00027	CENTRIMO			http://hocomoco.autosome.ru/motif/SP2_MOUSE.H11MO.0.B
556	db/HUMAN/HOCOMOCOv11_full_HUMAN_mono_meme_format.meme	ANDR_HUMAN.H11MO.1.A		RGNACABKSTGTTCYY	16	48159	0.00038	CENTRIMO			http://hocomoco.autosome.ru/motif/ANDR_HUMAN.H11MO.1.A
557	db/HUMAN/HOCOMOCOv11_full_HUMAN_mono_meme_format.meme	NR1H3_HUMAN.H11MO.0.B		CHRRGGTYACTNNAGGTCA	19	53568	0.0004	CENTRIMO			http://hocomoco.autosome.ru/motif/NR1H3_HUMAN.H11MO.0.B
558	db/MOUSE/HOCOMOCOv11_full_MOUSE_mono_meme_format.meme	NR1H3_MOUSE.H11MO.1.A		CHRRGGTYACTNNAGGTCA	19	53568	0.0004	CENTRIMO			http://hocomoco.autosome.ru/motif/NR1H3_MOUSE.H11MO.1.A
559	db/MOUSE/HOCOMOCOv11_full_MOUSE_mono_meme_format.meme	ESR1_MOUSE.H11MO.0.A		RGGTCASMSTGACCY	15	45778	0.00041	CENTRIMO			http://hocomoco.autosome.ru/motif/ESR1_MOUSE.H11MO.0.A
560	db/MOUSE/HOCOMOCOv11_full_MOUSE_mono_meme_format.meme	NKX21_MOUSE.H11MO.0.A		TBTTGAGTGS	10	53213	0.00048	CENTRIMO			http://hocomoco.autosome.ru/motif/NKX21_MOUSE.H11MO.0.A
561	db/HUMAN/HOCOMOCOv11_full_HUMAN_mono_meme_format.meme	GCM2_HUMAN.H11MO.0.D		BATGCGGGTAB	11	14326	0.00053	CENTRIMO			http://hocomoco.autosome.ru/motif/GCM2_HUMAN.H11MO.0.D
562	db/HUMAN/HOCOMOCOv11_full_HUMAN_mono_meme_format.meme	BRAC_HUMAN.H11MO.0.A		YTVRCAKSDARGTGTGAADT	20	52336	0.00071	CENTRIMO			http://hocomoco.autosome.ru/motif/BRAC_HUMAN.H11MO.0.A
563	db/HUMAN/HOCOMOCOv11_full_HUMAN_mono_meme_format.meme	ZN382_HUMAN.H11MO.0.C		GTRGGRTCTGTAGTRATGTCYC	22	19012	0.0015	CENTRIMO			http://hocomoco.autosome.ru/motif/ZN382_HUMAN.H11MO.0.C
564	db/MOUSE/HOCOMOCOv11_full_MOUSE_mono_meme_format.meme	CEBPG_MOUSE.H11MO.0.B		RKMTGATGCAAY	12	25175	0.0027	CENTRIMO			http://hocomoco.autosome.ru/motif/CEBPG_MOUSE.H11MO.0.B
565	db/HUMAN/HOCOMOCOv11_full_HUMAN_mono_meme_format.meme	SOX9_HUMAN.H11MO.1.B		YCWTTGKYY	9	55598	0.0029	CENTRIMO			http://hocomoco.autosome.ru/motif/SOX9_HUMAN.H11MO.1.B
566	db/HUMAN/HOCOMOCOv11_full_HUMAN_mono_meme_format.meme	HIC1_HUMAN.H11MO.0.C		GGGKTGCCC	9	36376	0.003	CENTRIMO			http://hocomoco.autosome.ru/motif/HIC1_HUMAN.H11MO.0.C
567	db/MOUSE/HOCOMOCOv11_full_MOUSE_mono_meme_format.meme	HIC1_MOUSE.H11MO.0.C		GGGKTGCCC	9	36376	0.003	CENTRIMO			http://hocomoco.autosome.ru/motif/HIC1_MOUSE.H11MO.0.C
568	db/HUMAN/HOCOMOCOv11_full_HUMAN_mono_meme_format.meme	THA_HUMAN.H11MO.0.C		RGGTCABYTSAGGTCAK	17	55104	0.0033	CENTRIMO			http://hocomoco.autosome.ru/motif/THA_HUMAN.H11MO.0.C
569	db/HUMAN/HOCOMOCOv11_full_HUMAN_mono_meme_format.meme	HAND1_HUMAN.H11MO.0.D		RGSYCTGGYYWNTSTCA	17	51759	0.0034	CENTRIMO			http://hocomoco.autosome.ru/motif/HAND1_HUMAN.H11MO.0.D
570	db/MOUSE/HOCOMOCOv11_full_MOUSE_mono_meme_format.meme	HAND1_MOUSE.H11MO.0.C		RGSYCTGGYYWNTSTCA	17	51759	0.0034	CENTRIMO			http://hocomoco.autosome.ru/motif/HAND1_MOUSE.H11MO.0.C
571	db/HUMAN/HOCOMOCOv11_full_HUMAN_mono_meme_format.meme	ESR1_HUMAN.H11MO.0.A		AGGTCASMSTGACCY	15	42416	0.0038	CENTRIMO			http://hocomoco.autosome.ru/motif/ESR1_HUMAN.H11MO.0.A
572	db/HUMAN/HOCOMOCOv11_full_HUMAN_mono_meme_format.meme	NR1H3_HUMAN.H11MO.1.B		MVAGGTCAVR	10	54699	0.0043	CENTRIMO			http://hocomoco.autosome.ru/motif/NR1H3_HUMAN.H11MO.1.B
573	db/MOUSE/HOCOMOCOv11_full_MOUSE_mono_meme_format.meme	NR1H3_MOUSE.H11MO.2.A		MVAGGTCAVR	10	54699	0.0043	CENTRIMO			http://hocomoco.autosome.ru/motif/NR1H3_MOUSE.H11MO.2.A
574	db/HUMAN/HOCOMOCOv11_full_HUMAN_mono_meme_format.meme	E2F1_HUMAN.H11MO.0.A		RRNKGGCGGGAARR	14	44686	0.0062	CENTRIMO			http://hocomoco.autosome.ru/motif/E2F1_HUMAN.H11MO.0.A
575	db/HUMAN/HOCOMOCOv11_full_HUMAN_mono_meme_format.meme	BRAC_HUMAN.H11MO.1.B		WGGTGTGAAAD	11	55124	0.0079	CENTRIMO			http://hocomoco.autosome.ru/motif/BRAC_HUMAN.H11MO.1.B
576	db/HUMAN/HOCOMOCOv11_full_HUMAN_mono_meme_format.meme	EGR2_HUMAN.H11MO.0.A		GRGRRKGWGKGGGHGGRG	18	50034	0.0096	CENTRIMO			http://hocomoco.autosome.ru/motif/EGR2_HUMAN.H11MO.0.A
577	db/HUMAN/HOCOMOCOv11_full_HUMAN_mono_meme_format.meme	PPARG_HUMAN.H11MO.1.A		CARAGGKCA	9	55599	0.018	CENTRIMO			http://hocomoco.autosome.ru/motif/PPARG_HUMAN.H11MO.1.A
578	db/MOUSE/HOCOMOCOv11_full_MOUSE_mono_meme_format.meme	ZN143_MOUSE.H11MO.0.A		KGCMTKCTGGGARWTGTAGTYY	22	10073	0.02	CENTRIMO			http://hocomoco.autosome.ru/motif/ZN143_MOUSE.H11MO.0.A
579	db/HUMAN/HOCOMOCOv11_full_HUMAN_mono_meme_format.meme	TBX4_HUMAN.H11MO.0.D		RAGGTGTGAWAWNTVACACC	20	34906	0.022	CENTRIMO			http://hocomoco.autosome.ru/motif/TBX4_HUMAN.H11MO.0.D
580	db/HUMAN/HOCOMOCOv11_full_HUMAN_mono_meme_format.meme	ZIC1_HUMAN.H11MO.0.B		KGGGWGGTS	9	54563	0.024	CENTRIMO			http://hocomoco.autosome.ru/motif/ZIC1_HUMAN.H11MO.0.B
581	db/MOUSE/HOCOMOCOv11_full_MOUSE_mono_meme_format.meme	ZIC1_MOUSE.H11MO.0.B		KGGGWGGTS	9	54563	0.024	CENTRIMO			http://hocomoco.autosome.ru/motif/ZIC1_MOUSE.H11MO.0.B
582	db/HUMAN/HOCOMOCOv11_full_HUMAN_mono_meme_format.meme	NR2C1_HUMAN.H11MO.0.C		GSYVAGAGGTCAB	13	29609	0.025	CENTRIMO			http://hocomoco.autosome.ru/motif/NR2C1_HUMAN.H11MO.0.C
583	db/MOUSE/HOCOMOCOv11_full_MOUSE_mono_meme_format.meme	NR2C1_MOUSE.H11MO.0.C		GSYVAGAGGTCAB	13	29609	0.025	CENTRIMO			http://hocomoco.autosome.ru/motif/NR2C1_MOUSE.H11MO.0.C
584	db/MOUSE/HOCOMOCOv11_full_MOUSE_mono_meme_format.meme	THB_MOUSE.H11MO.0.D		RRGGTCABYBNRGGACA	17	55864	0.033	CENTRIMO			http://hocomoco.autosome.ru/motif/THB_MOUSE.H11MO.0.D
585	db/HUMAN/HOCOMOCOv11_full_HUMAN_mono_meme_format.meme	BHE23_HUMAN.H11MO.0.D		RRSRTRTGKTDB	12	56715	0.037	CENTRIMO			http://hocomoco.autosome.ru/motif/BHE23_HUMAN.H11MO.0.D
586	db/MOUSE/HOCOMOCOv11_full_MOUSE_mono_meme_format.meme	ANDR_MOUSE.H11MO.0.A		RGAACABYSTGTTCYB	16	28396	0.039	CENTRIMO			http://hocomoco.autosome.ru/motif/ANDR_MOUSE.H11MO.0.A
587	db/HUMAN/HOCOMOCOv11_full_HUMAN_mono_meme_format.meme	GRHL1_HUMAN.H11MO.0.D		AACCWGTTYTNC	12	55193	0.043	CENTRIMO			http://hocomoco.autosome.ru/motif/GRHL1_HUMAN.H11MO.0.D
