# Supplementary material for: Functional genetic variants can mediate their regulatory effects through alteration of transcription factor binding
Source: Nat Commun. 2019 Aug 2;10:3472. doi: 10.1038/s41467-019-11412-5 (PMC6677801; doi:10.1038/s41467-019-11412-5)
Supplement: Supplementary file 9 — Supplementary Data 6 [file 41467_2019_11412_MOESM9_ESM.xlsx]

## Sheet: Sheet1
DNA METHYLATION
Chromosome 13 (hg38)	75298677	75299309	75299336	75299364	75299567	75299778	75300774	75300980	75301369	75301407	75301412	75301423	75301501	75301692	75302055	75302073	75302122	75302252	75302259	75302383	75302386	75302604	75302615	75302646		0
HS/HS	94.7368	91.0714	100	100	24.5536	70.4545	49.7596	54.5833	100	94.1176	91.7367	61.4583	89.5833	95	94.7368	100	59.2727	73.6111	91.1765	92.8571	96.4286	97.2222	98.75	95
AA/HS	69.3264	61.2665	68.6748	82.0145	20.093	17.6841	27.1956	41.4681	96.0768	88.0952	91.5504	72.942	95.8669	98.3553	95.7594	94.9475	65.7563	34.077	93.4945	83.4179	79.4943	100	96.5007	96.5342
AA/AA	90.4762	71.3942	96	100	54.2398	15.5556	16.6667	8.89328	91.0714	94.3939	100	88.5266	98.1481	96.1538	97.8261	100	100	1.51515	96.875	100	100	100	100	100
COVERAGE
HS/HS	17	22.5	19.5	21.5	15	13.5	14.5	19.5	17	18.5	19	20	24	19.5	28	26	18	26	26.5	28	28	32	35	33
AA/HS	15	16	17	18	16	16	25	24	22	16	15	14	17	16	30	27	17	21	24	28	28	32	35	31
AA/AA	17.5	21	19.5	22	18.5	21.5	25	17	22	18.5	20	20.5	23	25.5	20	19	18.5	28.5	27.5	24.5	24	38.5	40	36
