# Supplementary material for: Functional genetic variants can mediate their regulatory effects through alteration of transcription factor binding
Source: Nat Commun. 2019 Aug 2;10:3472. doi: 10.1038/s41467-019-11412-5 (PMC6677801; doi:10.1038/s41467-019-11412-5)
Supplement: Supplementary file 10 — Supplementary Data 7 [file 41467_2019_11412_MOESM10_ESM.xlsx]

## Sheet: ATAC-seq
Sample	Replicate	TotalReadPair	NRF	PBC1	PBC2	Distinct ReadPairs	Uniquely-mapped, nonduplicate, non-MT read 1	RiP	FRiP	TSS Enrichment RefSeq hg38
GM12877	1	63528767	0.311393	0.86607	16.1566	19782396	9060332	3843461	0.424208	6.99814
GM12878	1	58895860	0.351501	0.885435	16.011	20701974	9293355	2818289	0.303259	7.05004
GM12879	1	61926684	0.308942	0.89681	18.5308	19131780	8445976	2346061	0.277773	7.05623
GM12880	1	179918311	0.264653	0.827748	9.93556	47615854	21830166	8443206	0.386768	7.66843
GM12881	1	40950282	0.438428	0.911401	22.9655	17953750	8034763	2759780	0.34348	7.47543
GM12882	1	56739913	0.378916	0.862578	13.4853	21499647	9901121	3643376	0.367976	7.419
GM12883	1	111543030	0.281721	0.854462	11.8338	31424012	14748633	4516565	0.306236	6.49105
GM12884	1	61071149	0.339642	0.881931	15.4248	20742314	9227270	2627014	0.284701	6.48452
GM12885	1	57073793	0.39224	0.873156	15.0972	22386625	10373895	3564899	0.343641	6.29688
GM12886	1	51607517	0.35687	0.885105	17.6081	18417167	8101970	2525368	0.311698	6.58773
GM12887	1	80748096	0.342383	0.870403	14.5439	27646749	13013910	4877653	0.374803	7.13938
GM12888	1	59599235	0.347659	0.856789	13.8119	20720229	9797572	3591684	0.366589	5.97824
GM12889	1	75762925	0.381203	0.908188	19.3601	28881081	13109896	3510349	0.267763	6.55555
GM12890	1	56464724	0.352172	0.868888	14.6211	19885322	9006845	3236128	0.359297	7.06204
GM12891	1	75079221	0.411136	0.881199	15.8108	30867796	14559255	5122619	0.351846	6.02442
GM12892	1	127257985	0.310343	0.844267	13.2615	39493596	19012198	7357179	0.386972	6.39895
GM12893	1	166999071	0.230675	0.803804	8.31467	38522584	18385186	6139289	0.333926	6.57701
GM12877	2	82404208	0.258387	0.83651	12.9645	21292171	9557830	3978101	0.416214	7.3192
GM12878	2	168456021	0.269226	0.773608	5.9878	45352783	19805557	6318732	0.319038	6.31395
GM12879	2	59804113	0.268235	0.888103	23.4351	16041529	6802463	1910984	0.280925	7.74445
GM12880	2	114685745	0.298317	0.892547	18.7291	34212682	15218159	4504376	0.295987	6.2518
GM12881	2	106275096	0.351726	0.900479	16.1876	37379702	16860183	5226579	0.309995	7.46376
GM12882	2	177228310	0.378295	0.85533	9.02084	67044553	32590211	12839278	0.393961	8.02698
GM12883	2	173705971	0.225175	0.881685	13.1309	39114328	18208497	6001316	0.329589	8.23053
GM12884	2	81055941	0.382631	0.895164	16.4435	31014510	13698832	3388452	0.247353	5.66091
GM12885	2	79593931	0.396724	0.899092	16.6185	31576817	14249485	4237855	0.297404	6.38637
GM12886	2	105815612	0.276278	0.864832	13.4332	29234537	13163200	4604292	0.349785	6.87652
GM12887	2	98655668	0.358349	0.893868	15.8059	35353194	16009035	4479920	0.279837	6.18992
GM12888	2	87790659	0.335219	0.874247	13.111	29429100	13479688	4150118	0.307879	6.84912
GM12889	2	86664171	0.317508	0.885177	15.5137	27516590	12244022	4090271	0.334063	7.53451
GM12890	2	91107777	0.348583	0.83867	9.79324	31758635	14584775	5382188	0.369028	7.14302
GM12891	2	86645545	0.317441	0.848542	12.4181	27504807	12541278	4724486	0.376715	6.33923
GM12892	2	169733887	0.284007	0.825367	9.90118	48205657	23211974	8159818	0.351535	5.88957
GM12893	2	118809289	0.312675	0.822104	10.7441	37148704	18223069	7154394	0.392601	6.66937
Average		9.62823e+07	0.328784	0.866281	14.4121	3.04369e+07	1.40103e+07	4.76688e+06	0.336554	6.82801
Total		3273598507				1034853175	476350601

## Sheet: RNA-seq
Sample	Fragments processed	Fragments aligned	Percent aligned	estimated fragment length/bp
GM12877	27906492	18081400	0.647928	172.534
GM12878	21287509	13315471	0.625506	175.418
GM12879	29036609	16145453	0.556038	163.971
GM12880	20102568	12262509	0.609997	168.77
GM12881	17429232	9979671	0.572582	172.501
GM12882	21427109	12128130	0.566018	160.488
GM12883	29532024	16825195	0.569727	170.618
GM12884	28233780	15913589	0.563637	171.857
GM12885	40132588	23026197	0.573753	169.65
GM12886	26304237	15858557	0.60289	172.366
GM12887	32906448	18770817	0.57043	175.588
GM12888	27636425	14946624	0.540831	169.278
GM12889	23642585	17251615	0.729684	175.946
GM12890	27246881	15818921	0.580577	171.205
GM12891	42067860	23049763	0.547919	148.473
GM12892	26971174	14983037	0.55552	176.42
GM12893	17808581	10312751	0.579089	166.039
Average	2.70395e+07	15804100	0.587772	169.478
Total	459672102	268669700

## Sheet: WGBS
Sample	Total reads	Uniquely-mapped, non-duplicate reads	Bisulphite conversion rate	Mean Insert Size	Mean Coverage	SD Coverage
GM12877	721103310	533292304	0.996126	421.725	23.1718	11.5772
GM12878	627617936	442654359	0.995659	383.146	18.6711	11.4733
GM12879	647137056	482152630	0.996008	432.523	21.1335	10.7444
GM12880	655899718	494308035	0.996108	437.709	21.7215	10.8464
GM12881	762273937	569899446	0.996006	423.471	25.0369	12.0841
GM12882	601484097	465214295	0.995984	426.595	20.0433	10.286
GM12883	595520210	458212363	0.99616	422.639	19.947	10.2579
GM12884	712679298	492332843	0.995383	376.658	21.7047	12.9039
GM12885	696955445	485734563	0.995869	402.633	21.6926	12.495
GM12886	735629109	536421740	0.996333	431.316	23.8724	13.0506
GM12887	740667698	554079782	0.99636	435.397	24.827	12.0741
GM12888	613703930	456113935	0.996509	448.108	20.3091	11.0905
GM12889	635346641	435315136	0.995136	390.97	19.0188	12.3629
GM12890	644464324	494397681	0.996476	424.538	22.0481	10.9708
GM12891	677433423	516025121	0.996315	421.675	22.6027	11.5434
GM12892	745566858	554029333	0.996377	426.688	24.6865	11.9565
GM12893	632543914	463365448	0.996159	407.482	20.6086	10.7941
Average	6.73296e+08	4.96091e+08	0.996057	418.428	21.8292	11.5595
Total	11446026904	8433549014

## Sheet: sRNA-seq
Sample	Total reads	Uniquely-mapped reads	Uniquely-mapped %	Mean mapped length (bp)	Multi-mapper (MM)	MM %	MM (too many)	MM (too many) %	Mapped percentage including MMs
GM12877	44636603	15601985	0.3495	32.24	24349903	0.545514	3893021	0.0872159	0.98223
GM12878	48955274	14947909	0.3053	29.26	23687983	0.48387	9397950	0.19197	0.98114
GM12879	19189193	9238247	0.4814	43.97	7789113	0.405911	1920766	0.100096	0.987408
GM12880	51279970	18323231	0.3573	26.99	23464555	0.457577	8823605	0.172067	0.986945
GM12881	59304344	28855954	0.4866	48.25	23919118	0.403328	5923850	0.099889	0.989817
GM12882	19771133	7140172	0.3611	25.34	9088315	0.459676	3227439	0.16324	0.984016
GM12883	78164606	26887530	0.344	27.05	38984744	0.498752	11101382	0.142026	0.984778
GM12884	60946263	27731815	0.455	45.59	27131937	0.445178	5346131	0.0877188	0.987897
GM12885	48006406	15456828	0.322	27	25082906	0.522491	6807639	0.141807	0.986298
GM12886	51723362	25794672	0.4987	50.37	19037117	0.368056	6543965	0.126519	0.993275
GM12887	61900410	19037926	0.3076	27.07	30398227	0.491083	11810982	0.190806	0.989489
GM12888	63419072	23049532	0.3634	26.66	32198574	0.507711	6808316	0.107354	0.978466
GM12889	35665743	14537300	0.4076	23.15	17055290	0.478198	3027742	0.0848922	0.97069
GM12890	41745599	14842035	0.3555	24.23	18770258	0.449634	7101913	0.170124	0.975258
GM12891	55750020	20321118	0.3645	24.67	25643915	0.45998	8693631	0.15594	0.98042
GM12892	30254432	12587890	0.4161	23.21	13686020	0.452364	3019469	0.0998025	0.968267
GM12893	46376357	19093990	0.4117	25.11	21396334	0.461363	5196054	0.112041	0.985104
Average	4.8064e+07	1.84381e+07	0.387488	31.1859	2.2452e+07	0.464158	6390815	0.131383	0.983029
Total	817088787	313448134
