# Supplementary material for: Functional genetic variants can mediate their regulatory effects through alteration of transcription factor binding
Source: Nat Commun. 2019 Aug 2;10:3472. doi: 10.1038/s41467-019-11412-5 (PMC6677801; doi:10.1038/s41467-019-11412-5)
Supplement: Supplementary file 11 — Supplementary Data 8 [file 41467_2019_11412_MOESM11_ESM.xlsx]

## Sheet: Sheet1
Quantitative ATAC Primers
qATAC-TBC1D4-FWD	CCGTCTTCACATCAAAGCTGTCT
qATAC-TBC1D4-REV	TCACAAGGAAGCTAACATCCCC
qATAC-GIN1-FWD	TGAGGTTTCGGCGTGAGAC
qATAC-GIN1-REV	AAGGGAACCTCAGGCTACTACAC
qATAC-chr13neg-FWD	GGCAGTGAGGTATCGAGTATGC
qATAC-chr13neg-REV	GACAAAGTTTTTGGCAACTGTGG
Quantitative ChIP Primers
qChIP-TBC1D4-FWD	CACAGAAACAAATCCGTCTTCACA
qChIP-TBC1D4-REV	TTTAAAACCTGGCACTCTTGC
qChIP-IkBalpha-promoter-FWD	ACGGACAGGGAACTTTTTGATG
qChIP-IkBalpha-promoter-REV	GACGACCCCAATTCAAATCG
qChIP-chr13neg-FWD	TTTTGACCTACCGTTGCTGA
qChIP-chr13neg-REV	TCATCTCACCTTGGGTTCACATT
OXTR RT-qPCR Primers
qPCR-OxyR-FWD	TCTACATGCTGTTCACGGGC
qPCR-OxyR-REV	TTTGCTGGCACTCGTCTCTC
T7 Endonuclease Primers
T7-TBC1D4-FWD	GGCCACCATACCATCTTCACA
T7-TBC1D4-REV	ATTTGGCTCTGCTTGTAGCC
T7-OxyR-FWD	TCCACGGACGGATCTGCTG
T7-OxyR-REV	GTCCAAAGCGCAAGTCAGGG
RT-PCR amplicons and 4kb fragment of TBC1D4
TBC1D4_1kb-1-FWD	GCTTTGTGCCAACTAGCATGT
TBC1D4_1kb-1-REV	ACTGGGTAACAGTGCGGAGG
TBC1D4_1kb-2-FWD	AGGGCCAATAGCCAACTGAA
TBC1D4_1kb-2-REV	TGGGTAGACTCAGCCACAATG
TBC1D4_1kb-3-FWD	TGGTGCATGTCAGAAAGAGGT
TBC1D4_1kb-3-REV	TCAGTTGGCTATTGGCCCTC
TBC1D4_1kb-4-FWD	TGAAGCCAAGCAGAAGACACA
TBC1D4_1kb-4-REV	TCCTCGTCGACTTTTGGGAA
TBC1D4_1kb-5-FWD	TTCCAGGTTGGGCGATTTGA
TBC1D4_1kb-5-REV	TCCCTTCTCCATCACTGCAC
TBC1D4-4kb-FWD	CCTGGAAAATCTTAATGGTGCTTC
TBC1D4-4kb-REV	GCCTAATAAACAACAGCCTCCTG
Novel miRNA validation primers
U6-RT-primer	GTCGTATCCAGTGCAGGGTCCGAGGTATTCGCACTGGATACGACAAATATG
novel miRNA 550-RT-stem primer	GTTGGCTCTGGTGCAGGGTCCGAGGTATTCGCACCAGAGCCAACAGCGGGCAGGG
U6-PCR-primer-FWD	GCGCGTCGTGAAGCGTTC
novel miRNA 550-PCR- primer-FWD	AAATCATAATCTCGTCCCGG
Universal primer-REV	GTGCAGGGTCCGAGGT
TBC1D4 gRNA cloning oligonucleotides and ssODN template (editing)
TBC1D4 gRNA-edit-FWD	CACCATTGGTATGGGACTTTCCTA*
TBC1D4 gRNA-edit-REV	AAACTAGGAAAGTCCCATACCAAT
TBC1D4 ssODN Template	CTTGAGCTGGCAATGTGAGTCCTGCATCACTAAAAGGA GAGTTCTATACACAGAAACAAATCCGTCTTCACATCAA AGCTGTCTATATTGGTATGGGCATTTTTCTAGGGCCACAA AAATGAAGGGGGATGTTAGCTTCCTTGTGAAATGATTA CTCATGTCATTTAGAACTTGCAAGAGTGCCAGGTTTTA AAATGTTT
TBC1D4 gRNA cloning oligonucleotides (p65 re-targeting)
TBC1D4 gRNA-p65-FWD	CACCAAAGCTGTCTATATTGGTAT*
TBC1D4 gRNA-p65-REV	AAACATACCAATATAGACAGCTTT
OXTR gRNA cloning oligonucleotides (p65 re-targeting)
OXTR gRNA-p65-FWD	CACCGGCTATTTGGGGATTTCCGG*
OXTR gRNA-p65-REV	AAACCCGGAAATCCCCAAATAGCC
P2A cloning oligonucleotides
P2A-FWD	AGGTGGAGGCCAGCGGGCCGGCCGGATCCGGGCGCGCCGACTATATCGAT
P2A-REV	GGCTGAAGTTAGTAGCTCCGCTTCCATCGATATAGTCGGC GCGCCCGGAT
EGFP cloning primers
EGFP-FWD	AGACGTGGAGGAGAA CCCTGGACCTGGGCCCATGGTGAGCAAGGGCGAGGAGC
EGFP-REV	TCTAGGAATTCTTA ATTAATCAATCGTCACTTGTACAGCTCGTCCATGCCGAGAG
p65 full length cloning primers
p65 full length -FWD	AGGCCAGCGGGCCGGCCGGATCCGGGCGCGCCGACATGGACGAACTGTTCCCCCTCATCT
p65 full length -REV	GAAGTTAGTAGCTCCGCTTCCATCGATATAGGAGCTGATCTGACTCAGCAG GGCT-
p65 AD cloning primers
p65 full length -FWD	AGGCCAGCGGGCCGGCCGGATCCGGGCGCGCCGACCAGTACCTGCCAGATACAGACGATC
p65 full length -REV	GAAGTTAGTAGCTCCGCTTCCATCGATATAGGAGCTGATCTGACTCAGCAG GGCT-
*Sequences in blue correspond to the targeted 20-nt gRNA
