# Supplementary material for: Functional genetic variants can mediate their regulatory effects through alteration of transcription factor binding
Source: Nat Commun. 2019 Aug 2;10:3472. doi: 10.1038/s41467-019-11412-5 (PMC6677801; doi:10.1038/s41467-019-11412-5)
Supplement: Supplementary file 13 — Source Data [file 41467_2019_11412_MOESM13_ESM.xlsx]

## Sheet: Figure 2
Contact Domains in hg38 coordinates from Rao et al. 2014
Chromsome	Start	Stop
chr13	75295864	75560864
chr13	75365864	75480864
chr13	75480864	75550864
chr13	75560864	75645864
chr13	75685864	75860864
chr13	75875864	76025864
chr13	76525865	76985865
chr13	76625865	76980865
chr13	77010865	77575865
chr13	77030865	77275865
chr13	77325865	77480865
chr13	77480865	77580865
chr13	77585865	77770865
chr13	77695865	77760865
chr13	77780865	78125865
chr13	78175865	78980865
chr13	78990865	79325865
chr13	79075865	79290865
chr13	79310865	79395865
chr13	79405865	79550865
chr13	79660865	80365865

## Sheet: Figure 4
TBC1D4
Sample	Normalized Counts	Genotype	Sex
79	99.8238	AA/HS	1
80	42.5955	HS/HS	1
81	113.394	AA/AA	1
82	72.1034	AA/HS	2
83	80.8699	AA/HS	2
84	136.375	AA/AA	2
85	58.6589	AA/HS	1
86	58.3363	AA/HS	2
87	94.8311	AA/HS	1
88	29.5521	HS/HS	2
93	99.3001	AA/HS	2
COMMD6
Sample	Normalized Counts	Genotype	Sex
79	50.6983	AA/HS	1
80	67.994	HS/HS	1
81	34.8566	AA/AA	1
82	44.0223	AA/HS	2
83	32.1361	AA/HS	2
84	42.732	AA/AA	2
85	41.7929	AA/HS	1
86	36.956	AA/HS	2
87	43.2976	AA/HS	1
88	32.0307	HS/HS	2
93	43.5842	AA/HS	2
UCHL3
Sample	Normalized Counts	Genotype	Sex
79	15.265	AA/HS	1
80	35.0553	HS/HS	1
81	34.1212	AA/AA	1
82	29.0621	AA/HS	2
83	26.3975	AA/HS	2
84	28.8556	AA/AA	2
85	25.609	AA/HS	1
86	22.7347	AA/HS	2
87	26.4335	AA/HS	1
88	23.165	HS/HS	2
93	23.3647	AA/HS	2

## Sheet: Figure 5
Summit 35286
Sample	Normalized Summit Signal	Genotype	Sex
79	14.6044	AA/HS	1
80	12.9834	HS/HS	1
81	14.917	AA/AA	1
82	14.4607	AA/HS	2
83	14.6648	AA/HS	2
84	14.9263	AA/AA	2
85	13.7276	AA/HS	1
86	14.6528	AA/HS	2
87	14.3395	AA/HS	1
88	12.1304	HS/HS	2
93	14.0138	AA/HS	2

## Sheet: Figure 8
DNA METHYLATION
Chromosome 13 (hg38)	75298677	75299309	75299336	75299364	75299567	75299778	75300774	75300980	75301369	75301407	75301412	75301423	75301501	75301692	75302055	75302073	75302122	75302252	75302259	75302383	75302386	75302604	75302615	75302646
HS/HS	94.7368	91.0714	100	100	24.5536	70.4545	49.7596	54.5833	100	94.1176	91.7367	61.4583	89.5833	95	94.7368	100	59.2727	73.6111	91.1765	92.8571	96.4286	97.2222	98.75	95
AA/HS	69.3264	61.2665	68.6748	82.0145	20.093	17.6841	27.1956	41.4681	96.0768	88.0952	91.5504	72.942	95.8669	98.3553	95.7594	94.9475	65.7563	34.077	93.4945	83.4179	79.4943	100	96.5007	96.5342
AA/AA	90.4762	71.3942	96	100	54.2398	15.5556	16.6667	8.89328	91.0714	94.3939	100	88.5266	98.1481	96.1538	97.8261	100	100	1.51515	96.875	100	100	100	100	100
COVERAGE (Median)
HS/HS	17	22.5	19.5	21.5	15	13.5	14.5	19.5	17	18.5	19	20	24	19.5	28	26	18	26	26.5	28	28	32	35	33
AA/HS	15	16	17	18	16	16	25	24	22	16	15	14	17	16	30	27	17	21	24	28	28	32	35	31
AA/AA	17.5	21	19.5	22	18.5	21.5	25	17	22	18.5	20	20.5	23	25.5	20	19	18.5	28.5	27.5	24.5	24	38.5	40	36

## Sheet: Figure 9
qRT-PCR
sample	TBC1D4 expression relative to baseline
Baseline AA/AA	1
HSC-1	0.229516
HSC-1	0.220676
HSC-1	0.221698
HSC-2	0.282567
HSC-2	0.2477
HSC-2	0.243164
7bp-del	0.327598
7bp-del	0.255844
7bp-del	0.280616
Sibling HSA/HSA	0.343886
Sibling HSA/HSA	0.3423
Sibling HSA/HSA	0.324585
qATAC
sample	TBC1D4 locus chromatin accessibility relative to baseline
Baseline AA/AA	1
HSC-1	0.113
HSC-1	0.113
HSC-1	0.112
HSC-2	0.119
HSC-2	0.122
HSC-2	0.113
HSC-2	0.138
HSC-2	0.134
HSC-2	0.129
7bp-del	0.18
7bp-del	0.18
7bp-del	0.142
Sibling HSA/HSA	0.187
Sibling HSA/HSA	0.183
Sibling HSA/HSA	0.179
p65 qChIP
sample	chromatin enrichment relative to negative locus and input
Baseline AA/AA	3.43
Baseline AA/AA	3.23
Baseline AA/AA	3.42
HSC-1	1.21
HSC-1	1.01
HSC-1	1.23
7bp-del	1.52
7bp-del	1.32
7bp-del	1.44
HSC-2	1.21
HSC-2	0.849
HSC-2	1.2
Sibling HSA/HSA	1.25
Sibling HSA/HSA	1.52
Sibling HSA/HSA	1.49

## Sheet: Figure 10
Panel A
Sample	TBC1D4 expression relative to gOxyR-dCas9-p65AD
HSC-1	2.12874
HSC-1	2.77984
HSC-1	2.06337
Panel B
Sample	TBC1D4 expression relative to gOxyR-dCas9-p65AD
HSC-1	1.80936
HSC-1	1.37373
HSC-1	1.41364
HSC-1	1.84879
7bp-del	4.33549
7bp-del	2.89323
7bp-del	3.45828
7bp-del	4.3238

## Sheet: Figure S2
Sample	PC1	PC3	Extraction
79	-0.947524	0.0481048	0
80	0.00520886	-0.471407	0
81	0.0839355	-0.112246	1
82	0.114803	-0.0352038	1
83	0.106762	-0.0659305	1
84	0.102054	-0.0962194	1
85	0.0963849	-0.056382	1
86	0.0674334	0.0038979	1
87	0.138175	-0.0597438	1
88	0.123886	-0.015688	1
93	0.108882	0.860818	1

## Sheet: Figure S3
	GM77	GM78	GM79	GM80	GM81	GM82	GM83	GM84	GM85	GM86	GM87	GM88	GM89	GM90	GM91	GM92	GM93
BCRF1	48.2056	24.5377	0	297.373	0	22.0769	24.7275	9.19671	11.7898	0	36.8353	18.1102	10.5165	21.5093	33.4618	217.868	88.1191
oriP	119.544	62.5712	0	486.369	30.9238	17.1709	42.39	30.3492	26.0618	8.80553	55.6449	44.3901	28.0441	26.3978	55.15	95.1546	101.561
BLLF2	342.563	47.2522	0	100.699	31.6176	194.673	205.558	75.7991	96.9574	138.962	433.275	144.221	292.963	159.429	360.472	615.185	1252.16
TR	302.731	137.411	0	229.968	69.2103	264.923	242.859	81.8508	98.0418	179.212	353.463	131.537	176.444	176.963	337.716	515.95	1268.02
BDLF1	2452.7	815.879	37.0981	578.885	244.445	534.752	710.032	240.954	439.327	473.702	1072.14	524.243	508.3	1016.8	1224.45	1923.18	4383.55
BNRF1	3333.69	1029.61	40.8079	570.399	344.584	962.487	1014.08	446.46	647.708	808.616	1392.8	803.667	780.819	1597.95	1917.36	1959.57	6196.23
BDLF2	4358.75	1635.44	108.512	1087.72	393.174	1051.11	1211.65	383.503	730.97	935.78	2004.78	1054.2	1092.55	2050.23	2499.1	3367.05	8229.42
BGLF2	1815.42	418.368	54.7197	452.006	151.674	383.893	419.484	201.408	292.884	231.523	636.389	435.598	290.958	644.302	1045.37	968.521	2486.75
BVRF1	743.796	133.819	37.0981	113.472	136.587	124.179	176.196	76.1741	144.114	133.461	267.295	184.13	147.48	251.372	397.978	259.099	1001.31
BILF2	1574.39	440.452	35.2432	227.325	100.134	364.269	397.406	147.147	224.627	417.517	547.828	354.579	454.549	567.064	596.115	891.277	2201.48
BDLF3	3096.72	893.173	113.149	1087.72	303.347	1062.14	970.553	364.19	565.912	709.1	1482.82	809.24	800.426	1510.54	1791.44	2457.94	5718.78
BcLF1	5737.42	1900.45	219.806	1456.46	566.936	1567.46	1670.87	602.385	1014.55	1176.02	2390.38	1401.16	1021.27	2637.82	3310.24	3968.16	9336.14
BVRF2	1275.74	444.261	8.59436	448.318	107.063	468.443	489.839	240.99	278.192	305.035	622.066	372.513	335.964	773.159	1038.11	950.923	2537.81
BLLF1	8299.73	2238.44	170.651	2446.13	753.257	2140.57	1958.1	880.659	1266.32	1498.17	3105.27	1776.41	1222.59	3190.16	3608.47	4895.88	10848.5
BdRF1	4628.48	1413.25	98.0627	1183.93	356.793	1361.49	1071.52	431.29	643.897	1064.73	1605.3	920.936	768.274	1552.78	2117.21	2557.74	5902.21
BZLF2	1912.8	442.906	194.765	533.949	354.887	469.747	433.614	206.006	348.731	368.112	790.001	423.207	260.577	976.719	697.12	1117.07	2715.26
Cp	33.7439	0	0	76.656	14.7256	41.7008	9.71436	7.35737	13.0309	12.5933	15.6746	5.71901	5.84253	36.1748	25.4062	33.6705	52.274
BALF2	5284.29	2210.85	199.402	5964.63	1139.76	4279.24	3140.39	1875.21	2537.92	3498.03	3884.17	3856.52	5324.88	5105.53	8961.56	7534.26	20655.7
BHLF1	43789.9	17991.1	1537.72	74463.4	9648.21	39071.2	17777.3	8987.95	15883.4	32816.2	57371.4	44109.8	32039.2	70712.9	67466.4	45654.2	174785
BGLF3.5	292.803	76.6613	62.1393	259.958	25.0335	109.158	152.947	79.2006	98.6623	214.74	179.928	155.917	111.008	310.268	335.076	232.818	831.904
BLRF2	2553.93	791.342	38.953	565.669	266.533	814.392	704.733	291.536	446.152	702.319	1003.18	652.92	614.634	1082.31	1292	1509.23	3462.03
BKRF3	3144.93	992.551	63.9943	1321.66	269.479	1094.03	831.903	457.996	615.554	762.379	1335.48	932.199	927.793	1537.92	1881.92	2111.34	4906.29
BFRF3	2248.31	530.015	81.6159	954.235	164.927	681.931	625.903	273.142	428.157	528.919	910.695	646.002	636.835	800.425	1083.79	1478.53	3079.69
BBLF1	305.623	115.327	51.0099	263.009	98.6615	159.444	115.689	53.3409	71.9801	142.401	134.018	160.132	68.9418	159.364	240.429	155.478	687.03
BKRF4	4600.74	1271.05	81.6159	1870.14	429.988	1333.2	1409.47	712.745	886.72	1059.78	1912.3	1240.07	1290.03	2389.49	2775.47	3193.74	6613.41
BBRF3	2844.13	788.888	298.64	930.446	284.204	832.79	910.501	378.905	569.635	715.881	1192.05	828.303	823.796	1270.03	1800.74	1727.1	4198.35
BDLF4	317.193	89.5627	0	187.675	57.4298	101.799	88.3124	52.4213	102.385	111.402	144.206	87.6915	77.1214	150.565	296.199	226.78	525.727
EBNA-3C	5951	1869.91	995.811	1596.67	1473.4	1513.78	1416.29	958.154	1419.06	1419.5	2602.75	1819.38	902.151	3066.3	2597.06	3649.43	8494.78
BXRF1	280.09	44.08	54.7197	92.7062	15.0869	79.4196	59.5979	36.9454	61.277	69.0004	89.302	103.727	59.3459	182.725	176.449	189.51	357.814
BFRF1	2601.17	693.191	127.989	1585.99	332.799	849.961	959.956	446.96	605.394	884.438	1282.43	951.262	1154.48	1356.06	1724.52	2203.43	4542.82
BORF2	7376.41	2066.08	262.469	5850.97	1544.72	3672.12	3039.71	1860.5	2086.18	2682.37	4185.91	3423.78	2846.48	4159.12	7285.37	6324.11	15422.3
BFRF2	2981.03	581.544	139.118	1476.29	531.594	924.777	1032.6	489.265	728.099	1042.34	1382.26	1038.25	980.376	1690.74	1837.92	2360.89	4747.02
BLRF1	923.618	271.142	65.8492	306.624	113.387	273.508	286.132	138.87	167.54	146.276	373.84	243.058	196.309	379.346	531.051	602.107	1099.25
BVLF1	242.956	104.285	0	68.7261	42.7042	95.6666	58.2862	38.6262	64.5339	71.685	95.6152	84.832	42.0662	94.8365	148.719	131.711	327.086
BNLF2b	311.295	82.8321	0	255.173	15.5729	274.575	32.761	72.814	100.137	155.648	79.7191	52.5737	141.679	290.131	249.364	31.1486	325.031
BMRF1	4773.31	2387.52	269.889	5019.65	946.856	2410.06	1962.3	1192.81	1878.93	2557.41	2850.43	2744.17	2693.4	4628.41	5717.01	4540.56	11843.8
BRRF2	1439.42	458.856	88.108	524.697	260.643	442.764	450.393	251.07	332.598	374.893	613.661	426.066	439.358	804.644	1037.93	883.355	2061.09
BORF1	2236.74	672.334	165.087	1689.08	413.789	966.478	783.331	505.819	506.343	701.35	1174.81	1010.36	621.645	1346.29	1913.52	1756.81	3939.97
BARF1	263.202	163.176	0.927453	130.844	25.0335	181.521	116.572	76.3327	93.6982	129.808	141.072	173.477	153.074	197.495	511.222	266.393	492.869
BFRF1A	552.436	180.352	28.751	422.93	76.5731	246.525	253.457	115.879	178.089	337.113	268.036	203.978	179.95	350.993	293.1	451.58	1018.6
EBV Quartiles
Sample	Quartile Color	Quartile
GM77	#F768A1	3
GM78	#FBB4B9	2
GM79	#FEEBE2	1
GM80	#F768A1	3
GM81	#FEEBE2	1
GM82	#FBB4B9	2
GM83	#FBB4B9	2
GM84	#FEEBE2	1
GM85	#FBB4B9	2
GM86	#FBB4B9	2
GM87	#F768A1	3
GM88	#FBB4B9	2
GM89	#FBB4B9	2
GM90	#F768A1	3
GM91	#F768A1	3
GM92	#F768A1	3
GM93	#AE017E	4

## Sheet: Figure S4
ATAC-seq
	PC1	PC2	PC3	PC4	PC5	PC6	PC7	PC8	PC9	PC10
sample	7.12923	10.634	3.63502	3.80045	0.714155	2.86165	1.72694	3.4008	4.8194	0.386117
Rep	0.00290206	0.159957	0.700722	0.400163	1.46806	0.404339	1.30077	0.254789	0.126772	0.0399029
sex	2.40574	0.229115	0.0123883	0.260539	1.31543	0.444123	0.442534	0.0901619	0.0621977	0.142586
mito	0.421946	0.0611436	0.722495	0.277701	1.15521	2.6423	0.874704	0.0398014	0.0896365	0.0229595
harvest	0.212456	0.19803	0.487173	0.0121107	0.061644	0.408425	0.53502	0.603259	1.03503	0.247728
Lane1	1.30763	0.0391665	0.481136	0.32198	1.61118	0.103869	0.905328	0.598427	0.0321287	0.447759
Lane2	0.0914194	0.910665	0.158355	0.400506	0.0685893	0.981701	0.0635133	0.32651	0.607214	0.306742
generation	2.6003	1.21138	0.010528	0.183263	0.898093	0.0184255	1.12641	0.304403	0.411092	0.50148
EBV	1.48802	1.41705	2.27499	0.726627	0.0503362	0.138607	0.206589	0.634604	1.38308	1.19288
sRNA-seq
	PC1	PC2	PC3	PC4	PC5	PC6	PC7	PC8	PC9	PC10
Sex	0.287622	0.0422081	0.265682	0.038368	0.620467	0.159099	1.3667	0.492605	0.183169	0.0749779
Mitochondria	0.634302	1.34268	0.276771	0.0729477	0.668851	0.618224	0.0847173	0.340521	0.103426	0.896716
Harvest	0.430839	1.18489	0.112314	0.124963	0.300799	0.0844349	0.00772009	1.26857	0.122881	0.586892
Extraction	1.09548	0.144313	0.344126	0.0483887	0.297626	1.7312	0.840009	0.711898	0.5828	0.975978
Lane	0.538857	0.0417703	1.32164	0.201054	0.975779	1.58097	0.184073	0.062447	0.193766	0.732105
Generation	0.582381	2.63835	0.505911	0.167746	0.845089	0.0560006	0.036179	0.147412	0.285269	0.115768
EBV	0.238145	1.16277	0.65794	0.904539	0.0510179	0.106524	0.432391	0.304667	0.338321	0.368193
RNA-seq
	PC1	PC2	PC3	PC4	PC5	PC6	PC7	PC8	PC9	PC10
Sex	0.0883531	0.596824	0.513434	0.0302106	1.70455	0.561691	0.544657	0.0237949	0.000560526	0.0800674
Harvest	1.11131	0.425883	1.11553	0.727857	0.347428	0.575662	0.0637666	0.0671266	0.0630235	0.881193
Extract	0.845909	0.0203721	2.23241	1.09991	0.349013	0.00511761	0.205208	0.0835017	0.0433903	0.0827145
Lane1	0.745108	0.144479	0.550369	0.0282344	0.244176	0.00915825	0.191485	0.546323	1.29859	0.645969
Lane2	0.33732	0.0291242	0.420636	0.00975277	0.926816	0.000620578	1.06245	0.319895	0.968035	0.0483846
EBV	1.16238	1.3495	0.646061	0.802402	0.336819	0.0101368	0.263865	0.457183	0.0239136	0.51624
